# Supplementary material for: Retrotransposon Expression Is Upregulated in Adulthood and Suppressed during Regeneration of the Limb in the Axolotl (Ambystoma mexicanum)
Source: Adv Biol (Weinh). 2025 May 29;9(10):e00502. doi: 10.1002/adbi.202400502 (PMC12517315; doi:10.1002/adbi.202400502)
Supplement: Supplementary file 3 — Supplemental TableS2 [file ADBI-9-e00502-s004.tsv]

feat_annotation	sample_group.gene	diffexp_contrast.gene	diffexp_res_lfc.gene	nat_same_cluster	glob1_same_cluster	glob2_same_cluster	10000_10500_cluster_1013	10000_10500_cluster_293	10250_10750_cluster_497	10250_10750_cluster_617	10500_11000_cluster_206	11250_11750_cluster_1678	11250_11750_cluster_423	11750_12250_cluster_770	12250_12750_cluster_431	12500_13000_cluster_2103	12500_13000_cluster_666	12500_13000_cluster_800	13000_13500_cluster_307	13750_14250_cluster_1675	14000_14500_cluster_185	14000_14500_cluster_306	14000_14500_cluster_361	14250_14750_cluster_518	14250_14750_cluster_55	14500_15000_cluster_8	14750_15250_cluster_219	14750_15250_cluster_271	15000_15500_cluster_215	15250_15750_cluster_126	15250_15750_cluster_1558	15250_15750_cluster_261	15250_15750_cluster_388	15500_16000_cluster_118	15500_16000_cluster_1321	15500_16000_cluster_203	15500_16000_cluster_287	3250_3750_cluster_1379	4000_4500_cluster_46	4250_4750_cluster_39	4250_4750_cluster_58	4500_5000_cluster_1719	4500_5000_cluster_22	4500_5000_cluster_254	4500_5000_cluster_308	4500_5000_cluster_320	4500_5000_cluster_400	4500_5000_cluster_6	4500_5000_cluster_81
inferred_TSS_promoter	native	adult_limbs_vs_subadult_limbs	upregulated	no	no	no	0	0	0	0	0	0	0	0	0	0	0	0	0	0	0	0	0	0	0	0	0	0	0	0	0	0	0	0	0	0	0	0	0	0	0	0	0	0	0	0	0	0	0
inferred_TSS_promoter	native	adult_limbs_vs_subadult_limbs	not_diffexp	no	no	no	0	0	0	0	0	0	0	0	0	0	0	0	0	0	0	0	0	0	0	0	0	0	0	0	0	0	0	0	0	0	0	0	0	0	0	0	0	0	0	0	0	0	0
inferred_TSS_promoter	native	adult_limbs_vs_subadult_limbs	downregulated	no	no	no	0	0	0	0	0	0	0	0	0	0	0	0	0	0	0	0	0	0	0	0	0	0	0	0	0	0	0	0	0	0	0	0	0	0	0	0	0	0	0	0	0	0	0
inferred_TSS_promoter	native	subadult_blastemas_vs_subadult_limbs	upregulated	no	no	no	0	0	0	0	0	0	0	0	0	0	0	0	0	0	0	0	0	0	0	0	0	0	0	0	0	0	0	0	0	0	0	0	0	0	0	0	0	0	0	0	0	0	0
inferred_TSS_promoter	native	subadult_blastemas_vs_subadult_limbs	not_diffexp	no	no	no	0	0	0	0	0	0	0	0	0	0	0	0	0	0	0	0	0	0	0	0	0	0	0	0	0	0	0	0	0	0	0	0	0	0	0	0	0	0	0	0	0	0	0
inferred_TSS_promoter	native	subadult_blastemas_vs_subadult_limbs	downregulated	no	no	no	0	0	0	0	0	0	0	0	0	0	0	0	0	0	0	0	0	0	0	0	0	0	0	0	0	0	0	0	0	0	0	0	0	0	0	0	0	0	0	0	0	0	0
inferred_TSS_promoter	global	adult_blastemas_vs_adult_limbs	upregulated	no	no	no	0	0	0	0	0	0	0	0	0	0	0	0	0	0	0	0	0	0	0	0	0	0	0	0	0	0	0	0	0	0	0	0	0	0	0	0	0	0	0	1	0	0	0
inferred_TSS_promoter	global	adult_blastemas_vs_adult_limbs	not_diffexp	no	no	no	1	0	0	0	0	0	0	0	1	0	0	0	0	0	0	0	0	0	0	0	0	0	0	0	0	0	0	0	0	0	1	0	0	0	0	1	0	0	0	1	0	0	0
inferred_TSS_promoter	global	adult_blastemas_vs_adult_limbs	downregulated	no	no	no	1	0	0	0	0	0	0	0	0	0	0	0	0	0	0	0	0	0	0	0	0	0	0	0	0	0	0	0	0	0	0	0	0	0	0	0	1	0	0	1	0	0	0
inferred_TSS_promoter	global	adult_blastemas_vs_adult_nonlimbs	upregulated	no	no	no	0	0	0	0	0	0	0	0	0	0	0	3	0	0	0	0	0	0	0	0	0	0	0	11	0	0	0	0	0	0	0	0	0	0	0	1	0	0	0	1	2	0	0
inferred_TSS_promoter	global	adult_blastemas_vs_adult_nonlimbs	not_diffexp	no	no	no	1	2	0	1	0	0	0	0	1	0	0	20	5	1	0	0	0	0	0	0	0	0	1	49	0	1	0	0	0	0	1	0	1	0	0	0	0	0	0	1	4	2	0
inferred_TSS_promoter	global	adult_blastemas_vs_adult_nonlimbs	downregulated	no	no	yes	0	0	0	0	0	0	0	0	0	0	0	0	0	0	0	0	0	0	0	0	0	0	0	0	0	0	0	0	0	0	0	0	0	0	0	0	0	0	0	0	0	0	0
inferred_TSS_promoter	global	adult_blastemas_vs_adult_nonlimbs	downregulated	no	no	no	1	0	1	1	0	0	0	0	0	0	0	10	0	0	0	1	0	0	0	0	0	0	0	32	0	0	0	0	1	0	0	0	0	0	0	0	1	0	0	1	2	1	0
inferred_TSS_promoter	global	adult_limbs_vs_subadult_limbs	upregulated	no	no	no	0	0	0	0	0	4	1	0	0	0	0	0	0	0	0	0	1	0	0	0	0	0	0	0	0	0	0	0	0	0	0	0	0	0	0	0	1	4	0	0	0	1	0
inferred_TSS_promoter	global	adult_limbs_vs_subadult_limbs	not_diffexp	no	no	no	2	0	0	0	0	6	2	0	1	3	7	0	0	0	0	0	3	0	10	0	0	0	0	0	0	0	0	0	0	0	1	0	0	0	0	0	0	4	0	0	0	2	0
inferred_TSS_promoter	global	adult_limbs_vs_subadult_limbs	downregulated	no	no	no	0	0	0	0	0	2	0	1	0	3	0	0	0	0	0	0	0	0	3	0	0	0	0	0	0	0	0	0	0	0	0	0	0	0	0	1	0	3	0	0	0	0	0
inferred_TSS_promoter	global	adults_nonlimbs_vs_subadults_nonlimbs	upregulated	no	no	no	0	0	0	0	0	0	0	0	0	1	0	0	0	0	0	0	0	0	0	0	0	0	0	19	0	0	0	0	0	0	0	0	0	0	0	0	1	0	0	0	0	1	2
inferred_TSS_promoter	global	adults_nonlimbs_vs_subadults_nonlimbs	not_diffexp	no	no	no	2	0	0	0	0	0	3	0	1	3	0	0	0	0	0	0	0	0	0	0	0	0	0	61	0	0	0	0	0	0	1	0	0	0	0	0	0	0	0	0	0	2	2
inferred_TSS_promoter	global	adults_nonlimbs_vs_subadults_nonlimbs	downregulated	no	no	no	0	0	0	0	0	0	0	0	0	2	0	0	0	0	0	0	0	0	0	0	0	0	0	12	0	0	0	0	0	0	0	0	0	0	0	0	0	0	0	0	0	0	0
inferred_TSS_promoter	global	age_effect_blastemas_vs_limbs	upregulated	no	no	no	0	0	0	0	0	0	0	0	0	0	0	0	0	0	0	0	0	0	0	0	0	0	0	0	0	0	0	0	0	0	0	0	0	0	0	0	0	0	0	0	0	0	0
inferred_TSS_promoter	global	age_effect_blastemas_vs_limbs	not_diffexp	no	no	no	0	0	0	0	0	0	0	0	0	0	0	0	0	0	0	0	0	0	0	0	0	0	0	0	0	0	0	0	0	0	1	0	0	0	0	0	0	0	0	0	0	0	0
inferred_TSS_promoter	global	age_effect_blastemas_vs_limbs	downregulated	no	no	no	0	0	1	0	0	0	0	0	0	0	0	0	0	0	0	0	0	0	0	0	0	0	0	0	0	0	0	0	0	0	0	0	0	0	0	0	0	0	0	0	0	0	0
inferred_TSS_promoter	global	age_effect_blastemas_vs_nonlimbs	upregulated	no	no	no	0	0	0	0	0	0	0	0	0	0	0	0	0	0	0	0	0	0	0	0	0	0	0	0	0	0	0	0	0	0	0	0	0	0	0	0	0	0	0	0	0	0	0
inferred_TSS_promoter	global	age_effect_blastemas_vs_nonlimbs	not_diffexp	no	no	no	0	0	0	0	0	0	0	0	0	0	0	0	0	0	0	0	0	0	0	0	0	0	0	0	0	0	0	0	0	0	1	0	0	0	0	0	1	0	0	0	0	0	0
inferred_TSS_promoter	global	age_effect_blastemas_vs_nonlimbs	downregulated	no	no	yes	0	0	0	0	0	0	0	0	0	0	0	0	0	0	0	0	0	0	0	0	0	0	0	0	0	0	0	0	0	0	0	0	0	0	0	0	0	0	0	0	0	0	0
inferred_TSS_promoter	global	age_effect_blastemas_vs_nonlimbs	downregulated	no	no	no	0	0	1	0	0	0	0	0	0	0	0	0	0	0	0	0	0	0	0	0	0	0	0	0	0	0	0	0	0	0	0	0	0	0	0	0	0	0	0	0	0	0	0
inferred_TSS_promoter	global	age_effect_limbs_vs_nonlimbs	upregulated	no	no	no	0	0	0	0	0	0	0	0	0	0	0	0	0	0	0	0	0	0	0	0	0	0	0	0	0	0	0	0	0	0	0	0	0	0	0	0	0	0	0	0	0	0	0
inferred_TSS_promoter	global	age_effect_limbs_vs_nonlimbs	not_diffexp	no	no	no	0	0	0	0	0	0	0	0	0	0	0	0	0	0	0	0	0	0	0	0	0	0	0	0	0	0	0	0	0	0	0	0	0	0	0	0	0	0	0	0	0	0	0
inferred_TSS_promoter	global	age_effect_limbs_vs_nonlimbs	downregulated	no	no	no	0	0	0	0	0	0	0	0	0	0	0	0	0	0	0	0	0	0	0	0	0	0	0	0	0	0	0	0	0	0	0	0	0	0	0	0	0	0	0	0	0	0	0
inferred_TSS_promoter	global	subadult_blastemas_vs_subadult_limbs	upregulated	no	no	no	0	0	0	0	0	0	0	0	0	0	0	0	0	0	0	0	0	0	0	0	0	0	0	0	0	0	0	0	0	0	0	0	0	0	0	0	0	0	0	0	0	0	0
inferred_TSS_promoter	global	subadult_blastemas_vs_subadult_limbs	not_diffexp	no	no	no	0	0	0	0	0	0	0	0	0	0	0	0	0	0	0	0	0	0	0	0	0	0	0	0	0	0	0	0	0	0	0	0	0	0	0	0	0	0	0	0	0	0	0
inferred_TSS_promoter	global	subadult_blastemas_vs_subadult_limbs	downregulated	no	no	no	0	0	0	0	0	0	0	0	0	0	0	0	0	0	0	0	0	0	0	0	0	0	0	0	0	0	0	0	0	0	0	0	0	0	0	0	0	0	0	0	0	0	0
inferred_TSS_promoter	global	subadult_blastemas_vs_subadult_nonlimbs	upregulated	no	no	no	0	0	0	0	0	0	0	0	0	0	0	0	0	0	0	0	0	0	0	0	0	0	0	0	0	0	0	0	0	0	0	0	0	0	0	0	0	0	0	0	0	0	0
inferred_TSS_promoter	global	subadult_blastemas_vs_subadult_nonlimbs	not_diffexp	no	no	no	0	0	0	0	0	0	0	0	0	0	0	0	0	0	0	0	0	0	0	0	0	0	0	0	0	0	0	0	0	0	0	0	0	0	0	0	0	0	0	0	0	0	0
inferred_TSS_promoter	global	subadult_blastemas_vs_subadult_nonlimbs	downregulated	no	no	no	0	0	0	0	0	0	0	0	0	0	0	0	0	0	0	0	0	0	0	0	0	0	0	0	0	0	0	0	0	0	0	0	0	0	0	0	0	0	0	0	0	0	0
inferred_TSS_promoter	global	subadult_limbs_vs_subadult_nonlimbs	upregulated	no	no	no	0	0	0	0	0	0	0	0	0	0	0	0	0	0	0	0	0	0	0	0	0	0	0	0	0	0	0	0	0	0	0	0	0	0	0	0	0	0	0	0	0	0	0
inferred_TSS_promoter	global	subadult_limbs_vs_subadult_nonlimbs	not_diffexp	no	no	no	0	0	0	0	0	0	0	0	0	0	0	0	0	0	0	0	0	0	0	0	0	0	0	0	0	0	5	0	0	0	0	0	0	0	0	0	0	0	0	0	0	0	0
inferred_TSS_promoter	global	subadult_limbs_vs_subadult_nonlimbs	downregulated	no	no	no	0	0	0	0	0	0	0	0	0	0	0	0	0	0	0	0	0	0	0	0	0	0	0	0	0	0	0	0	0	0	0	0	0	0	0	0	0	0	0	0	0	0	0
five_prime_utr	native	adult_limbs_vs_subadult_limbs	upregulated	no	no	no	0	0	0	0	0	0	0	0	0	0	0	0	0	0	0	0	0	0	0	0	0	0	0	0	0	0	0	0	0	0	0	0	0	0	0	0	0	0	0	0	0	0	0
five_prime_utr	native	adult_limbs_vs_subadult_limbs	not_diffexp	no	no	no	0	0	0	0	0	0	0	0	0	0	0	0	0	0	0	0	0	0	0	0	0	0	0	0	0	0	0	0	0	0	0	0	0	0	0	0	0	0	0	0	0	0	0
five_prime_utr	native	adult_limbs_vs_subadult_limbs	downregulated	no	no	no	0	0	0	0	0	0	0	0	0	0	0	0	0	0	0	0	0	0	0	0	0	0	0	0	0	0	0	0	0	0	0	0	0	0	0	0	0	0	0	0	0	0	0
five_prime_utr	native	subadult_blastemas_vs_subadult_limbs	upregulated	no	no	no	0	0	0	0	0	0	0	0	0	0	0	0	0	0	0	0	0	0	0	0	0	0	0	0	0	0	0	0	0	0	0	0	0	0	0	0	0	0	0	0	0	0	0
five_prime_utr	native	subadult_blastemas_vs_subadult_limbs	not_diffexp	no	no	no	0	0	0	0	0	0	0	0	0	0	0	0	0	0	0	0	0	0	0	0	0	0	0	0	0	0	0	0	0	0	0	0	0	0	0	0	0	0	0	0	0	0	0
five_prime_utr	native	subadult_blastemas_vs_subadult_limbs	downregulated	no	no	no	0	0	0	0	0	0	0	0	0	0	0	0	0	0	0	0	0	0	0	0	0	0	0	0	0	0	0	0	0	0	0	0	0	0	0	0	0	0	0	0	0	0	0
five_prime_utr	global	adult_blastemas_vs_adult_limbs	upregulated	no	no	no	0	0	0	0	0	0	0	0	0	0	0	0	0	0	0	0	0	0	0	0	0	0	0	0	0	0	0	0	0	0	0	0	0	0	0	0	0	0	0	0	0	0	0
five_prime_utr	global	adult_blastemas_vs_adult_limbs	not_diffexp	no	no	no	4	0	0	0	0	0	0	0	0	0	0	0	0	0	0	0	0	0	0	0	0	0	0	0	0	0	0	0	0	0	0	0	0	0	0	0	0	0	0	0	0	0	0
five_prime_utr	global	adult_blastemas_vs_adult_limbs	downregulated	no	no	no	2	0	0	0	0	0	0	0	0	0	0	0	0	0	0	0	0	0	0	0	0	0	0	0	0	0	0	0	0	0	0	0	0	0	0	0	0	0	0	1	0	0	0
five_prime_utr	global	adult_blastemas_vs_adult_nonlimbs	upregulated	no	no	no	0	0	0	0	3	0	0	0	0	0	0	1	1	0	0	0	0	0	0	0	0	0	1	10	0	0	0	0	1	0	0	0	0	0	0	0	0	0	0	0	0	0	0
five_prime_utr	global	adult_blastemas_vs_adult_nonlimbs	not_diffexp	no	no	no	3	0	0	0	0	0	0	0	0	0	0	2	0	0	0	0	0	1	0	0	0	0	0	10	1	0	0	0	0	0	0	0	0	0	0	0	0	0	0	0	2	0	0
five_prime_utr	global	adult_blastemas_vs_adult_nonlimbs	downregulated	no	no	no	3	0	0	0	0	0	0	0	0	0	0	5	1	0	0	0	0	0	0	0	0	0	0	9	0	0	0	0	0	0	0	0	0	0	0	0	0	0	0	1	0	0	0
five_prime_utr	global	adult_limbs_vs_subadult_limbs	upregulated	no	no	no	1	0	0	0	0	0	0	0	0	0	0	0	0	0	0	0	0	0	5	0	0	0	0	0	0	0	0	0	0	0	0	0	0	0	0	0	0	0	0	0	0	0	0
five_prime_utr	global	adult_limbs_vs_subadult_limbs	not_diffexp	no	no	no	4	0	0	0	1	1	0	0	0	1	0	0	0	0	0	0	0	0	7	0	0	0	0	0	0	0	0	0	0	0	0	0	0	0	0	0	0	0	0	0	0	0	0
five_prime_utr	global	adult_limbs_vs_subadult_limbs	downregulated	no	no	no	1	0	0	0	2	0	1	0	0	1	1	0	0	0	0	0	0	0	0	0	0	0	0	0	0	0	0	0	0	0	0	0	0	0	0	0	0	1	0	0	0	0	0
five_prime_utr	global	adults_nonlimbs_vs_subadults_nonlimbs	upregulated	no	no	no	1	0	0	0	0	0	1	0	0	0	0	0	0	0	0	0	0	0	0	0	0	0	0	7	0	0	0	0	0	0	0	0	0	0	0	0	0	0	0	0	0	0	0
five_prime_utr	global	adults_nonlimbs_vs_subadults_nonlimbs	not_diffexp	no	no	no	4	0	0	0	1	0	0	0	0	2	0	0	0	0	0	0	0	0	0	0	0	0	0	8	0	0	0	0	0	0	0	0	0	0	0	0	0	0	0	0	0	0	0
five_prime_utr	global	adults_nonlimbs_vs_subadults_nonlimbs	downregulated	no	no	no	1	0	0	0	2	0	0	0	0	0	0	0	0	0	0	0	0	0	0	0	0	0	0	14	0	0	0	0	0	0	0	0	0	0	0	0	0	0	0	0	0	0	0
five_prime_utr	global	age_effect_blastemas_vs_limbs	upregulated	no	no	no	0	0	0	0	0	0	0	0	0	0	0	0	0	0	0	0	0	0	0	0	0	0	0	0	0	0	0	0	0	0	0	0	0	0	0	0	0	0	0	0	0	0	0
five_prime_utr	global	age_effect_blastemas_vs_limbs	not_diffexp	no	no	no	0	0	0	0	0	0	0	0	0	0	0	0	0	0	0	0	0	0	0	0	0	0	0	0	0	0	0	0	0	0	0	0	0	0	0	0	0	0	0	0	0	0	0
five_prime_utr	global	age_effect_blastemas_vs_limbs	downregulated	no	no	no	0	0	0	0	0	0	0	0	0	0	0	0	0	0	0	0	0	0	0	0	0	0	0	0	0	0	0	0	0	0	0	0	0	0	0	0	0	0	0	0	0	0	0
five_prime_utr	global	age_effect_blastemas_vs_nonlimbs	upregulated	no	no	no	0	0	0	0	0	0	0	0	0	0	0	0	0	0	0	0	0	0	0	0	0	0	0	0	0	0	0	0	0	0	0	0	0	0	0	0	0	0	0	0	0	0	0
five_prime_utr	global	age_effect_blastemas_vs_nonlimbs	not_diffexp	no	no	no	0	0	0	0	0	0	0	0	0	0	0	0	0	0	0	0	0	0	0	0	0	0	0	0	0	0	0	0	0	0	0	0	0	0	0	0	0	0	0	0	0	0	0
five_prime_utr	global	age_effect_blastemas_vs_nonlimbs	downregulated	no	no	no	0	0	0	0	0	0	0	0	0	0	0	0	0	0	0	0	0	0	0	0	0	0	0	0	0	0	0	0	0	0	0	0	0	0	0	0	0	0	0	0	0	0	0
five_prime_utr	global	age_effect_limbs_vs_nonlimbs	upregulated	no	no	no	0	0	0	0	0	0	0	0	0	0	0	0	0	0	0	0	0	0	0	0	0	0	0	0	0	0	0	0	0	0	0	0	0	0	0	0	0	0	0	0	0	0	0
five_prime_utr	global	age_effect_limbs_vs_nonlimbs	not_diffexp	no	no	no	0	0	0	0	0	0	0	0	0	0	0	0	0	0	0	0	0	0	0	0	0	0	0	0	0	0	0	0	0	0	0	0	0	0	0	0	0	0	0	0	0	0	0
five_prime_utr	global	age_effect_limbs_vs_nonlimbs	downregulated	no	no	no	0	0	0	0	0	0	0	0	0	0	0	0	0	0	0	0	0	0	0	0	0	0	0	0	0	0	0	0	0	0	0	0	0	0	0	0	0	0	0	0	0	0	0
five_prime_utr	global	subadult_blastemas_vs_subadult_limbs	upregulated	no	no	no	0	0	0	0	0	0	0	0	0	0	0	0	0	0	0	0	0	0	0	0	0	0	0	0	0	0	0	0	0	0	0	0	0	0	0	0	0	0	0	0	0	0	0
five_prime_utr	global	subadult_blastemas_vs_subadult_limbs	not_diffexp	no	no	no	0	0	0	0	0	0	0	0	0	0	0	0	0	0	0	0	0	0	0	0	0	0	0	0	0	0	0	0	0	0	0	0	0	0	0	0	0	0	0	0	0	0	0
five_prime_utr	global	subadult_blastemas_vs_subadult_limbs	downregulated	no	no	no	0	0	0	0	0	0	0	0	0	0	0	0	0	0	0	0	0	0	0	0	0	0	0	0	0	0	0	0	0	0	0	0	0	0	0	0	0	0	0	0	0	0	0
five_prime_utr	global	subadult_blastemas_vs_subadult_nonlimbs	upregulated	no	no	no	0	0	0	0	0	0	0	0	0	0	0	0	0	0	0	0	0	0	0	0	0	0	0	0	0	0	0	0	0	0	0	0	0	0	0	0	0	0	0	0	0	0	0
five_prime_utr	global	subadult_blastemas_vs_subadult_nonlimbs	not_diffexp	no	no	no	0	0	0	0	0	0	0	0	0	0	0	0	0	0	0	0	0	0	0	0	0	0	0	0	0	0	0	0	0	0	0	0	0	0	0	0	0	0	0	0	0	0	0
five_prime_utr	global	subadult_blastemas_vs_subadult_nonlimbs	downregulated	no	no	no	0	0	0	0	0	0	0	0	0	0	0	0	0	0	0	0	0	0	0	0	0	0	0	0	0	0	0	0	0	0	0	0	0	0	0	0	0	0	0	0	0	0	0
five_prime_utr	global	subadult_limbs_vs_subadult_nonlimbs	upregulated	no	no	no	0	0	0	0	0	0	0	0	0	0	0	0	0	0	0	0	0	0	0	0	0	0	0	0	0	0	0	0	0	0	0	0	0	0	0	0	0	0	0	0	0	0	0
five_prime_utr	global	subadult_limbs_vs_subadult_nonlimbs	not_diffexp	no	no	no	0	0	0	0	0	0	0	0	0	0	0	0	0	0	0	0	0	0	0	0	0	0	0	0	0	0	0	0	0	0	0	0	0	0	0	0	0	0	0	0	0	0	0
five_prime_utr	global	subadult_limbs_vs_subadult_nonlimbs	downregulated	no	no	no	0	0	0	0	0	0	0	0	0	0	0	0	0	0	0	0	0	0	0	0	0	0	0	0	0	0	0	0	0	0	0	0	0	0	0	0	0	0	0	0	0	0	0
cds	native	adult_limbs_vs_subadult_limbs	upregulated	no	no	no	0	0	0	0	0	0	0	0	0	0	0	0	0	0	0	0	0	0	0	0	0	0	0	0	0	0	0	0	0	0	0	0	0	0	0	0	0	0	0	0	0	0	0
cds	native	adult_limbs_vs_subadult_limbs	not_diffexp	no	no	no	0	0	0	0	0	0	0	0	0	0	0	0	0	0	0	0	0	0	0	0	0	0	0	0	0	0	0	0	0	0	0	0	0	0	0	0	0	0	0	0	0	0	0
cds	native	adult_limbs_vs_subadult_limbs	downregulated	no	no	no	0	0	0	0	0	0	0	0	0	0	0	0	0	0	0	0	0	0	0	0	0	0	0	0	0	0	0	0	0	0	0	0	0	0	0	0	0	0	0	0	0	0	0
cds	native	subadult_blastemas_vs_subadult_limbs	upregulated	no	no	no	0	0	0	0	0	0	0	0	0	0	0	0	0	0	0	0	0	0	0	0	0	0	0	0	0	0	0	0	0	0	0	0	0	0	0	0	0	0	0	0	0	0	0
cds	native	subadult_blastemas_vs_subadult_limbs	not_diffexp	no	no	no	0	0	0	0	0	0	0	0	0	0	0	0	0	0	0	0	0	0	0	0	0	0	0	0	0	0	0	0	0	0	0	0	0	0	0	0	0	0	0	0	0	0	0
cds	native	subadult_blastemas_vs_subadult_limbs	downregulated	no	no	no	0	0	0	0	0	0	0	0	0	0	0	0	0	0	0	0	0	0	0	0	0	0	0	0	0	0	0	0	0	0	0	0	0	0	0	0	0	0	0	0	0	0	0
cds	global	adult_blastemas_vs_adult_limbs	upregulated	no	no	no	1	0	0	0	0	0	0	0	0	0	0	0	0	0	0	0	0	0	0	0	0	0	0	0	0	0	0	0	0	0	0	0	0	0	0	0	0	0	0	0	0	0	0
cds	global	adult_blastemas_vs_adult_limbs	not_diffexp	no	no	no	5	0	0	0	0	0	0	0	0	0	0	0	0	0	0	0	0	0	0	0	0	0	0	0	0	0	0	0	0	0	4	0	0	0	0	0	1	0	0	0	0	0	0
cds	global	adult_blastemas_vs_adult_limbs	downregulated	no	no	no	1	0	0	0	0	0	0	0	0	0	0	0	0	0	0	0	0	0	0	0	0	0	0	0	0	0	0	0	0	0	0	0	0	0	0	0	0	0	0	1	0	0	0
cds	global	adult_blastemas_vs_adult_nonlimbs	upregulated	no	no	no	2	0	0	0	5	0	0	0	0	0	0	3	1	0	0	0	0	0	0	0	0	0	0	7	0	0	0	0	0	0	0	0	0	0	0	0	0	0	0	0	0	0	0
cds	global	adult_blastemas_vs_adult_nonlimbs	not_diffexp	no	no	no	3	1	0	0	7	0	0	0	0	0	0	3	0	0	0	0	0	3	0	1	1	0	10	16	0	1	0	1	2	4	4	0	0	0	0	0	1	0	0	0	0	0	0
cds	global	adult_blastemas_vs_adult_nonlimbs	downregulated	no	no	no	2	1	2	3	6	0	0	0	0	0	0	9	1	0	0	0	0	0	0	0	0	0	0	19	2	0	0	0	0	0	0	0	0	0	0	0	0	0	0	1	0	0	0
cds	global	adult_limbs_vs_subadult_limbs	upregulated	no	no	no	1	0	0	0	1	0	0	0	0	0	2	0	0	0	0	0	0	0	0	0	0	0	0	0	0	0	0	0	0	0	0	1	0	0	0	0	0	1	0	0	0	0	0
cds	global	adult_limbs_vs_subadult_limbs	not_diffexp	no	no	no	6	0	0	0	11	0	1	0	0	4	1	0	0	0	0	0	0	0	6	0	0	0	0	0	0	0	0	0	0	0	4	0	0	0	0	0	0	0	0	0	0	0	0
cds	global	adult_limbs_vs_subadult_limbs	downregulated	no	no	no	0	0	0	0	6	0	0	0	0	0	3	0	0	0	0	0	2	0	0	0	0	0	0	0	0	0	0	0	0	0	0	0	0	0	0	0	1	0	0	0	0	0	0
cds	global	adults_nonlimbs_vs_subadults_nonlimbs	upregulated	no	no	no	1	0	0	0	3	0	0	0	0	0	0	0	0	0	0	0	0	0	0	0	0	0	0	20	0	0	0	0	0	0	0	0	0	0	0	0	0	0	1	0	0	0	1
cds	global	adults_nonlimbs_vs_subadults_nonlimbs	not_diffexp	no	no	no	5	0	0	0	12	0	1	0	0	4	0	0	0	0	0	0	0	0	0	0	0	0	0	10	0	0	0	0	0	0	4	1	0	0	0	0	1	0	1	0	0	0	0
cds	global	adults_nonlimbs_vs_subadults_nonlimbs	downregulated	no	no	no	1	0	0	0	3	0	0	0	0	0	0	0	0	0	0	0	0	0	0	0	0	0	0	12	0	0	0	0	0	0	0	0	0	0	0	0	0	0	1	0	0	0	0
cds	global	age_effect_blastemas_vs_limbs	upregulated	no	no	no	0	0	0	0	0	0	0	0	0	0	0	0	0	0	0	0	0	0	0	0	0	0	0	0	0	0	0	0	0	0	0	0	0	0	0	0	0	0	0	0	0	0	0
cds	global	age_effect_blastemas_vs_limbs	not_diffexp	no	no	no	0	0	1	0	0	0	0	0	0	0	0	0	0	0	0	0	0	0	0	0	0	0	0	0	0	0	0	0	0	0	4	0	0	0	0	0	0	0	0	0	0	0	0
cds	global	age_effect_blastemas_vs_limbs	downregulated	no	no	no	0	0	1	0	0	0	0	0	0	0	0	0	0	0	0	0	0	0	0	0	0	0	0	0	0	0	0	0	0	0	0	0	0	0	0	0	0	0	0	0	0	0	0
cds	global	age_effect_blastemas_vs_nonlimbs	upregulated	no	no	no	0	0	0	0	0	0	0	0	0	0	0	0	0	0	0	0	0	0	0	0	0	0	0	0	0	0	0	0	0	0	0	0	0	0	0	0	0	0	0	0	0	0	0
cds	global	age_effect_blastemas_vs_nonlimbs	not_diffexp	no	no	no	0	0	1	0	0	0	0	0	0	0	0	0	0	0	0	0	0	0	0	0	0	0	0	0	0	0	0	0	0	0	4	0	0	0	0	0	1	0	0	0	0	0	0
cds	global	age_effect_blastemas_vs_nonlimbs	downregulated	no	no	no	0	0	1	0	0	0	0	0	0	0	0	0	0	0	0	0	0	0	0	0	0	0	0	0	0	0	0	0	0	0	0	0	0	0	0	0	0	0	0	0	0	0	0
cds	global	age_effect_limbs_vs_nonlimbs	upregulated	no	no	no	0	0	0	0	0	0	0	0	0	0	0	0	0	0	0	0	0	0	0	0	0	0	0	0	0	0	0	0	0	0	0	0	0	0	0	0	0	0	0	0	0	0	0
cds	global	age_effect_limbs_vs_nonlimbs	not_diffexp	no	no	no	0	0	0	0	0	0	0	0	0	0	0	0	0	0	0	0	0	0	0	0	0	0	0	0	0	0	0	0	0	0	0	0	0	0	0	0	0	0	0	0	0	0	0
cds	global	age_effect_limbs_vs_nonlimbs	downregulated	no	no	no	0	0	0	0	0	0	0	0	0	0	0	0	0	0	0	0	0	0	0	0	0	0	0	0	0	0	0	0	0	0	0	0	0	0	0	0	0	0	0	0	0	0	0
cds	global	subadult_blastemas_vs_subadult_limbs	upregulated	no	no	no	0	0	0	0	0	0	0	0	0	0	0	0	0	0	0	0	0	0	0	0	0	0	0	0	0	0	0	0	0	0	0	0	0	0	0	0	0	0	0	0	0	0	0
cds	global	subadult_blastemas_vs_subadult_limbs	not_diffexp	no	no	no	0	0	0	0	0	0	0	0	0	0	0	0	0	0	0	0	0	0	0	0	0	0	0	0	0	0	0	0	0	0	0	0	0	0	0	0	0	0	0	0	0	0	0
cds	global	subadult_blastemas_vs_subadult_limbs	downregulated	no	no	no	0	0	0	0	0	0	0	0	0	0	0	0	0	0	0	0	0	0	0	0	0	0	0	0	0	0	0	0	0	0	0	0	0	0	0	0	0	0	0	0	0	0	0
cds	global	subadult_blastemas_vs_subadult_nonlimbs	upregulated	no	no	no	0	0	0	0	0	0	0	0	0	0	0	0	0	0	0	0	0	0	0	0	0	0	0	0	0	0	0	0	0	0	0	0	0	0	0	0	0	0	0	0	0	0	0
cds	global	subadult_blastemas_vs_subadult_nonlimbs	not_diffexp	no	no	no	0	0	0	0	0	0	0	0	0	0	0	0	0	0	1	0	0	0	0	0	0	0	0	0	0	0	0	0	0	0	0	0	0	0	0	0	0	0	0	0	0	0	0
cds	global	subadult_blastemas_vs_subadult_nonlimbs	downregulated	no	no	no	0	0	0	0	0	0	0	0	0	0	0	0	0	0	0	0	0	0	0	0	0	0	0	0	0	0	0	0	0	0	0	0	0	0	0	0	0	0	0	0	0	0	0
cds	global	subadult_limbs_vs_subadult_nonlimbs	upregulated	no	no	no	0	0	0	0	0	0	0	0	0	0	0	0	0	0	0	0	0	0	0	0	0	0	0	0	0	0	0	0	0	0	0	0	0	0	0	0	0	0	0	0	0	0	0
cds	global	subadult_limbs_vs_subadult_nonlimbs	not_diffexp	no	no	no	0	0	0	0	0	0	0	0	0	0	0	0	0	0	0	0	0	0	0	0	0	0	0	0	0	0	141	0	0	0	0	0	0	0	0	0	0	0	0	0	0	0	0
cds	global	subadult_limbs_vs_subadult_nonlimbs	downregulated	no	no	no	0	0	0	0	0	0	0	0	0	0	0	0	0	0	0	0	0	0	0	0	0	0	0	0	0	0	2	0	0	0	0	0	0	0	0	0	0	0	0	0	0	0	0
intronic	native	adult_limbs_vs_subadult_limbs	upregulated	no	no	no	0	0	0	0	0	0	0	0	0	0	0	0	0	0	0	0	0	0	0	0	0	0	0	0	0	0	0	0	0	0	0	0	0	0	0	0	0	0	0	0	0	0	0
intronic	native	adult_limbs_vs_subadult_limbs	not_diffexp	no	no	no	0	0	0	0	0	0	0	0	0	0	0	0	0	0	0	0	0	0	0	0	0	0	0	0	0	0	0	0	0	0	0	0	0	0	0	0	0	0	0	0	0	0	0
intronic	native	adult_limbs_vs_subadult_limbs	downregulated	no	no	no	0	0	0	0	0	0	0	0	0	0	0	0	0	0	0	0	0	0	0	0	0	0	0	0	0	0	0	0	0	0	0	0	0	0	0	0	0	0	0	0	0	0	0
intronic	native	subadult_blastemas_vs_subadult_limbs	upregulated	yes	no	no	0	0	0	0	0	0	0	0	0	0	0	0	0	0	0	0	0	0	0	0	0	0	0	0	0	0	0	0	0	0	0	0	0	0	0	0	0	0	0	0	0	0	0
intronic	native	subadult_blastemas_vs_subadult_limbs	upregulated	no	no	no	0	0	0	0	0	0	0	0	0	0	0	0	0	0	0	0	0	0	0	0	0	0	0	0	0	0	0	0	0	0	0	0	0	0	0	0	0	0	0	0	0	0	0
intronic	native	subadult_blastemas_vs_subadult_limbs	not_diffexp	yes	no	no	0	0	0	0	0	0	0	0	0	0	0	0	0	0	0	0	0	0	0	0	0	0	0	0	0	0	0	0	0	0	0	0	0	0	0	0	0	0	0	0	0	0	0
intronic	native	subadult_blastemas_vs_subadult_limbs	not_diffexp	no	no	no	0	0	0	0	0	0	0	0	0	0	0	0	0	0	0	0	0	0	0	0	0	0	0	0	0	0	0	0	0	0	0	0	0	0	0	0	0	0	0	0	0	0	0
intronic	native	subadult_blastemas_vs_subadult_limbs	downregulated	no	no	no	0	0	0	0	0	0	0	0	0	0	0	0	0	0	0	0	0	0	0	0	0	0	0	0	0	0	0	0	0	0	0	0	0	0	0	0	0	0	0	0	0	0	0
intronic	global	adult_blastemas_vs_adult_limbs	upregulated	no	no	no	125	0	0	0	0	0	0	0	13	0	0	0	0	0	0	0	0	0	0	0	0	0	0	0	0	0	0	0	0	0	47	0	0	0	0	34	30	0	0	27	0	0	0
intronic	global	adult_blastemas_vs_adult_limbs	not_diffexp	no	no	no	776	0	0	0	0	0	0	0	75	0	0	0	0	0	0	0	0	0	0	0	0	0	0	0	0	0	0	0	0	0	232	0	0	0	0	172	114	0	0	182	0	0	0
intronic	global	adult_blastemas_vs_adult_limbs	downregulated	no	yes	no	0	0	0	0	0	0	0	0	0	0	0	0	0	0	0	0	0	0	0	0	0	0	0	0	0	0	0	0	0	0	0	0	0	0	0	0	0	0	0	0	0	0	0
intronic	global	adult_blastemas_vs_adult_limbs	downregulated	no	no	no	558	0	0	0	0	0	0	0	103	0	0	0	0	0	0	0	0	0	0	0	0	0	0	0	0	0	0	0	0	0	144	0	0	0	0	149	83	0	0	110	0	0	0
intronic	global	adult_blastemas_vs_adult_nonlimbs	upregulated	no	no	yes	0	0	0	0	0	0	0	0	0	0	0	0	0	0	0	0	0	0	0	0	0	0	0	0	0	0	0	0	0	0	0	0	0	0	0	0	0	0	0	0	0	0	0
intronic	global	adult_blastemas_vs_adult_nonlimbs	upregulated	no	no	no	88	101	20	16	85	0	0	0	8	0	0	583	72	26	0	12	0	8	0	20	20	0	26	4253	36	26	0	46	21	39	41	0	3	4	11	32	30	0	0	31	61	32	0
intronic	global	adult_blastemas_vs_adult_nonlimbs	not_diffexp	no	no	yes	0	0	0	0	0	0	0	0	0	0	0	0	0	0	0	0	0	0	0	0	0	0	0	0	0	0	0	0	0	0	0	0	0	0	0	0	0	0	0	0	0	0	0
intronic	global	adult_blastemas_vs_adult_nonlimbs	not_diffexp	no	no	no	536	426	81	102	230	0	0	0	53	0	0	2827	299	59	0	27	0	81	0	102	69	0	126	15178	70	81	0	150	84	105	150	0	29	34	78	117	78	0	0	114	178	108	0
intronic	global	adult_blastemas_vs_adult_nonlimbs	downregulated	no	no	yes	2	0	0	0	0	0	0	0	0	0	0	0	0	0	0	0	0	0	0	0	0	0	0	0	0	0	0	0	0	0	0	0	0	0	0	0	0	0	0	0	0	0	0
intronic	global	adult_blastemas_vs_adult_nonlimbs	downregulated	no	no	no	833	577	138	182	369	0	0	0	130	0	0	4977	463	84	0	53	0	116	0	169	100	0	207	27350	159	111	0	208	158	195	232	0	57	41	119	206	119	0	0	174	327	121	0
intronic	global	adult_limbs_vs_subadult_limbs	upregulated	no	yes	no	0	0	0	0	0	0	0	0	0	0	0	0	0	0	0	0	0	0	0	0	0	0	0	0	0	0	0	0	0	0	0	0	0	0	0	0	0	0	0	0	0	0	0
intronic	global	adult_limbs_vs_subadult_limbs	upregulated	no	no	no	581	0	0	0	154	57	132	64	87	123	529	0	0	0	0	0	110	0	166	0	0	0	0	0	0	0	0	0	0	0	116	30	0	0	0	124	64	242	0	0	0	58	0
intronic	global	adult_limbs_vs_subadult_limbs	not_diffexp	no	no	no	581	0	0	0	225	37	111	57	64	159	446	0	0	0	0	0	86	0	167	0	0	0	0	0	0	0	0	0	0	0	171	41	0	0	0	127	92	332	0	0	0	103	0
intronic	global	adult_limbs_vs_subadult_limbs	downregulated	no	yes	no	0	0	0	0	0	0	0	0	0	0	0	0	0	0	0	0	0	0	0	0	0	0	0	0	0	0	0	0	0	0	0	0	0	0	0	0	0	0	0	0	0	0	0
intronic	global	adult_limbs_vs_subadult_limbs	downregulated	no	no	no	297	0	0	0	305	32	81	26	40	112	307	0	0	0	0	0	71	0	104	0	0	0	0	0	0	0	0	0	0	0	136	26	0	0	0	104	71	255	0	0	0	100	0
intronic	global	adults_nonlimbs_vs_subadults_nonlimbs	upregulated	no	no	no	648	0	0	0	276	0	164	0	100	191	0	0	0	0	0	0	0	0	0	0	0	441	0	21123	0	0	0	0	0	0	162	48	0	0	0	0	85	0	89	0	0	80	130
intronic	global	adults_nonlimbs_vs_subadults_nonlimbs	not_diffexp	no	no	no	673	0	0	0	270	0	121	0	65	152	0	0	0	0	0	0	0	0	0	0	0	468	0	19216	0	0	0	0	0	0	196	37	0	0	0	0	103	0	70	0	0	122	122
intronic	global	adults_nonlimbs_vs_subadults_nonlimbs	downregulated	no	no	no	138	0	0	0	138	0	39	0	26	51	0	0	0	0	0	0	0	0	0	0	0	176	0	6442	0	0	0	0	0	0	65	12	0	0	0	0	39	0	22	0	0	59	60
intronic	global	age_effect_blastemas_vs_limbs	upregulated	no	no	no	0	0	31	0	0	0	0	0	0	0	0	0	0	0	0	0	0	0	0	0	0	0	0	0	0	0	0	0	0	0	93	0	0	0	0	0	0	0	0	0	0	0	0
intronic	global	age_effect_blastemas_vs_limbs	not_diffexp	no	no	no	0	0	135	0	0	0	0	0	0	0	0	0	0	0	0	0	0	0	0	0	0	0	0	0	0	0	0	0	0	0	243	0	0	0	0	0	0	0	0	0	0	0	0
intronic	global	age_effect_blastemas_vs_limbs	downregulated	no	yes	no	0	0	4	0	0	0	0	0	0	0	0	0	0	0	0	0	0	0	0	0	0	0	0	0	0	0	0	0	0	0	0	0	0	0	0	0	0	0	0	0	0	0	0
intronic	global	age_effect_blastemas_vs_limbs	downregulated	no	no	no	0	0	69	0	0	0	0	0	0	0	0	0	0	0	0	0	0	0	0	0	0	0	0	0	0	0	0	0	0	0	87	0	0	0	0	0	0	0	0	0	0	0	0
intronic	global	age_effect_blastemas_vs_nonlimbs	upregulated	no	no	yes	0	0	0	0	0	0	0	0	0	0	0	0	0	0	0	0	0	0	0	0	0	0	0	0	0	0	0	0	0	0	0	0	0	0	0	0	0	0	0	0	0	0	0
intronic	global	age_effect_blastemas_vs_nonlimbs	upregulated	no	no	no	0	0	26	0	0	0	0	0	0	0	0	0	0	0	0	0	0	0	0	0	0	0	0	0	0	0	0	0	0	0	46	0	0	0	0	0	30	0	0	0	0	0	0
intronic	global	age_effect_blastemas_vs_nonlimbs	not_diffexp	no	no	yes	0	0	0	0	0	0	0	0	0	0	0	0	0	0	0	0	0	0	0	0	0	0	0	0	0	0	0	0	0	0	0	0	0	0	0	0	0	0	0	0	0	0	0
intronic	global	age_effect_blastemas_vs_nonlimbs	not_diffexp	no	no	no	0	0	127	0	0	0	0	0	0	0	0	0	0	0	0	0	0	0	0	0	0	0	0	0	0	0	0	0	0	0	277	0	0	0	0	0	137	0	0	0	0	0	0
intronic	global	age_effect_blastemas_vs_nonlimbs	downregulated	no	no	yes	0	0	0	0	0	0	0	0	0	0	0	0	0	0	0	0	0	0	0	0	0	0	0	0	0	0	0	0	0	0	0	0	0	0	0	0	0	0	0	0	0	0	0
intronic	global	age_effect_blastemas_vs_nonlimbs	downregulated	no	no	no	0	0	86	0	0	0	0	0	0	0	0	0	0	0	0	0	0	0	0	0	0	0	0	0	0	0	0	0	0	0	100	0	0	0	0	0	60	0	0	0	0	0	0
intronic	global	age_effect_limbs_vs_nonlimbs	upregulated	no	no	no	0	0	0	0	0	0	0	0	0	0	0	0	0	0	0	0	0	0	0	0	0	0	0	0	0	0	0	0	0	0	0	0	0	0	0	0	0	0	0	0	0	0	0
intronic	global	age_effect_limbs_vs_nonlimbs	not_diffexp	no	no	no	0	0	0	0	0	0	0	0	0	0	0	0	0	0	0	0	0	0	0	0	0	0	0	0	0	0	0	0	0	0	0	0	0	0	0	0	0	0	0	0	0	0	0
intronic	global	age_effect_limbs_vs_nonlimbs	downregulated	no	no	yes	0	0	0	0	0	0	0	0	0	0	0	0	0	0	0	0	0	0	0	0	0	0	0	0	0	0	0	0	0	0	0	0	0	0	0	0	0	0	0	0	0	0	0
intronic	global	age_effect_limbs_vs_nonlimbs	downregulated	no	no	no	0	0	0	0	0	0	0	0	0	0	0	0	0	0	0	0	0	0	0	0	0	0	0	0	0	0	0	0	0	0	0	0	0	0	0	0	0	0	0	0	0	0	0
intronic	global	subadult_blastemas_vs_subadult_limbs	upregulated	no	yes	no	0	0	0	0	0	0	0	0	0	0	0	0	0	0	0	0	0	0	0	0	0	0	0	0	0	0	0	0	0	0	0	0	0	0	0	0	0	0	0	0	0	0	0
intronic	global	subadult_blastemas_vs_subadult_limbs	upregulated	no	no	no	0	0	0	0	0	0	0	0	0	0	0	0	0	0	0	0	0	0	0	0	0	0	0	0	0	0	0	0	0	0	0	0	0	0	0	0	0	0	0	0	0	0	0
intronic	global	subadult_blastemas_vs_subadult_limbs	not_diffexp	no	yes	no	0	0	0	0	0	0	0	0	0	0	0	0	0	0	0	0	0	0	0	0	0	0	0	0	0	0	0	0	0	0	0	0	0	0	0	0	0	0	0	0	0	0	0
intronic	global	subadult_blastemas_vs_subadult_limbs	not_diffexp	no	no	no	0	0	0	0	0	0	0	0	0	0	0	0	0	0	0	0	0	0	0	0	0	0	0	0	0	0	0	0	0	0	0	0	0	0	0	0	0	0	0	0	0	0	0
intronic	global	subadult_blastemas_vs_subadult_limbs	downregulated	no	no	no	0	0	0	0	0	0	0	0	0	0	0	0	0	0	0	0	0	0	0	0	0	0	0	0	0	0	0	0	0	0	0	0	0	0	0	0	0	0	0	0	0	0	0
intronic	global	subadult_blastemas_vs_subadult_nonlimbs	upregulated	no	no	no	0	0	0	0	0	0	0	0	0	0	0	0	0	0	6	0	0	0	0	0	0	0	0	0	0	0	0	0	0	0	0	0	0	0	0	0	0	0	0	0	0	0	0
intronic	global	subadult_blastemas_vs_subadult_nonlimbs	not_diffexp	no	no	no	0	0	0	0	0	0	0	0	0	0	0	0	0	0	104	0	0	0	0	0	0	0	0	0	0	0	0	0	0	0	0	0	0	0	0	0	0	0	0	0	0	0	0
intronic	global	subadult_blastemas_vs_subadult_nonlimbs	downregulated	no	no	yes	0	0	0	0	0	0	0	0	0	0	0	0	0	0	0	0	0	0	0	0	0	0	0	0	0	0	0	0	0	0	0	0	0	0	0	0	0	0	0	0	0	0	0
intronic	global	subadult_blastemas_vs_subadult_nonlimbs	downregulated	no	no	no	0	0	0	0	0	0	0	0	0	0	0	0	0	0	11	0	0	0	0	0	0	0	0	0	0	0	0	0	0	0	0	0	0	0	0	0	0	0	0	0	0	0	0
intronic	global	subadult_limbs_vs_subadult_nonlimbs	upregulated	no	no	yes	0	0	0	0	0	0	0	0	0	0	0	0	0	0	0	0	0	0	0	0	0	0	0	0	0	0	0	0	0	0	0	0	0	0	0	0	0	0	0	0	0	0	0
intronic	global	subadult_limbs_vs_subadult_nonlimbs	upregulated	no	no	no	0	0	0	0	0	0	0	0	0	0	0	0	0	0	0	0	0	0	0	0	0	0	0	0	0	0	63	0	0	0	0	0	0	0	0	0	0	0	0	0	0	0	0
intronic	global	subadult_limbs_vs_subadult_nonlimbs	not_diffexp	no	no	no	0	0	0	0	0	0	0	0	0	0	0	0	0	0	0	0	0	0	0	0	0	0	0	0	0	0	280	0	0	0	0	0	0	0	0	0	0	0	0	0	0	0	0
intronic	global	subadult_limbs_vs_subadult_nonlimbs	downregulated	no	no	yes	0	0	0	0	0	0	0	0	0	0	0	0	0	0	0	0	0	0	0	0	0	0	0	0	0	0	0	0	0	0	0	0	0	0	0	0	0	0	0	0	0	0	0
intronic	global	subadult_limbs_vs_subadult_nonlimbs	downregulated	no	no	no	0	0	0	0	0	0	0	0	0	0	0	0	0	0	0	0	0	0	0	0	0	0	0	0	0	0	26	0	0	0	0	0	0	0	0	0	0	0	0	0	0	0	0
exonic	native	adult_limbs_vs_subadult_limbs	upregulated	no	no	no	0	0	0	0	0	0	0	0	0	0	0	0	0	0	0	0	0	0	0	0	0	0	0	0	0	0	0	0	0	0	0	0	0	0	0	0	0	0	0	0	0	0	0
exonic	native	adult_limbs_vs_subadult_limbs	not_diffexp	no	no	no	0	0	0	0	0	0	0	0	0	0	0	0	0	0	0	0	0	0	0	0	0	0	0	0	0	0	0	0	0	0	0	0	0	0	0	0	0	0	0	0	0	0	0
exonic	native	adult_limbs_vs_subadult_limbs	downregulated	no	no	no	0	0	0	0	0	0	0	0	0	0	0	0	0	0	0	0	0	0	0	0	0	0	0	0	0	0	0	0	0	0	0	0	0	0	0	0	0	0	0	0	0	0	0
exonic	native	subadult_blastemas_vs_subadult_limbs	upregulated	no	no	no	0	0	0	0	0	0	0	0	0	0	0	0	0	0	0	0	0	0	0	0	0	0	0	0	0	0	0	0	0	0	0	0	0	0	0	0	0	0	0	0	0	0	0
exonic	native	subadult_blastemas_vs_subadult_limbs	not_diffexp	no	no	no	0	0	0	0	0	0	0	0	0	0	0	0	0	0	0	0	0	0	0	0	0	0	0	0	0	0	0	0	0	0	0	0	0	0	0	0	0	0	0	0	0	0	0
exonic	native	subadult_blastemas_vs_subadult_limbs	downregulated	no	no	no	0	0	0	0	0	0	0	0	0	0	0	0	0	0	0	0	0	0	0	0	0	0	0	0	0	0	0	0	0	0	0	0	0	0	0	0	0	0	0	0	0	0	0
exonic	global	adult_blastemas_vs_adult_limbs	upregulated	no	no	no	0	0	0	0	0	0	0	0	1	0	0	0	0	0	0	0	0	0	0	0	0	0	0	0	0	0	0	0	0	0	0	0	0	0	0	0	0	0	0	0	0	0	0
exonic	global	adult_blastemas_vs_adult_limbs	not_diffexp	no	no	no	6	0	0	0	0	0	0	0	3	0	0	0	0	0	0	0	0	0	0	0	0	0	0	0	0	0	0	0	0	0	2	0	0	0	0	0	0	0	0	0	0	0	0
exonic	global	adult_blastemas_vs_adult_limbs	downregulated	no	yes	no	0	0	0	0	0	0	0	0	0	0	0	0	0	0	0	0	0	0	0	0	0	0	0	0	0	0	0	0	0	0	0	0	0	0	0	0	0	0	0	0	0	0	0
exonic	global	adult_blastemas_vs_adult_limbs	downregulated	no	no	no	2	0	0	0	0	0	0	0	0	0	0	0	0	0	0	0	0	0	0	0	0	0	0	0	0	0	0	0	0	0	0	0	0	0	0	0	0	0	0	0	0	0	0
exonic	global	adult_blastemas_vs_adult_nonlimbs	upregulated	no	no	no	1	0	0	0	2	0	0	0	1	0	0	0	1	0	0	0	0	0	0	0	0	0	0	13	0	0	0	0	0	0	0	0	0	0	0	0	0	0	0	0	0	1	0
exonic	global	adult_blastemas_vs_adult_nonlimbs	not_diffexp	no	no	no	3	8	0	1	31	0	0	0	2	0	0	1	0	3	0	1	0	6	0	4	0	0	5	42	1	4	0	0	7	0	2	0	0	0	0	0	0	0	0	0	0	4	0
exonic	global	adult_blastemas_vs_adult_nonlimbs	downregulated	no	no	no	4	0	1	2	1	0	0	0	1	0	0	3	1	0	0	0	0	0	0	0	0	0	0	20	0	0	0	0	0	0	0	0	0	0	0	0	0	0	0	0	0	0	0
exonic	global	adult_limbs_vs_subadult_limbs	upregulated	no	yes	no	0	0	0	0	0	0	0	0	0	0	0	0	0	0	0	0	0	0	0	0	0	0	0	0	0	0	0	0	0	0	0	0	0	0	0	0	0	0	0	0	0	0	0
exonic	global	adult_limbs_vs_subadult_limbs	upregulated	no	no	no	4	0	0	0	0	0	1	0	0	2	3	0	0	0	0	0	0	0	2	0	0	0	0	0	0	0	0	0	0	0	0	0	0	0	0	0	0	0	0	0	0	0	0
exonic	global	adult_limbs_vs_subadult_limbs	not_diffexp	no	no	no	2	0	0	0	33	1	2	2	3	18	8	0	0	0	0	0	6	0	34	0	0	0	0	0	0	0	0	0	0	0	2	0	0	0	0	0	0	2	0	0	0	4	0
exonic	global	adult_limbs_vs_subadult_limbs	downregulated	no	no	no	2	0	0	0	1	0	1	0	1	0	4	0	0	0	0	0	1	0	0	0	0	0	0	0	0	0	0	0	0	0	0	0	0	0	0	0	0	0	0	0	0	1	0
exonic	global	adults_nonlimbs_vs_subadults_nonlimbs	upregulated	no	no	no	3	0	0	0	0	0	1	0	0	0	0	0	0	0	0	0	0	0	0	0	0	0	0	11	0	0	0	0	0	0	0	0	0	0	0	0	0	0	0	0	0	0	0
exonic	global	adults_nonlimbs_vs_subadults_nonlimbs	not_diffexp	no	no	no	5	0	0	0	34	0	2	0	3	20	0	0	0	0	0	0	0	0	0	0	0	1	0	49	0	0	0	0	0	0	2	0	0	0	0	0	0	0	0	0	0	4	0
exonic	global	adults_nonlimbs_vs_subadults_nonlimbs	downregulated	no	no	no	0	0	0	0	0	0	1	0	1	0	0	0	0	0	0	0	0	0	0	0	0	0	0	15	0	0	0	0	0	0	0	0	0	0	0	0	0	0	0	0	0	1	0
exonic	global	age_effect_blastemas_vs_limbs	upregulated	no	no	no	0	0	0	0	0	0	0	0	0	0	0	0	0	0	0	0	0	0	0	0	0	0	0	0	0	0	0	0	0	0	0	0	0	0	0	0	0	0	0	0	0	0	0
exonic	global	age_effect_blastemas_vs_limbs	not_diffexp	no	no	no	0	0	0	0	0	0	0	0	0	0	0	0	0	0	0	0	0	0	0	0	0	0	0	0	0	0	0	0	0	0	2	0	0	0	0	0	0	0	0	0	0	0	0
exonic	global	age_effect_blastemas_vs_limbs	downregulated	no	no	no	0	0	1	0	0	0	0	0	0	0	0	0	0	0	0	0	0	0	0	0	0	0	0	0	0	0	0	0	0	0	0	0	0	0	0	0	0	0	0	0	0	0	0
exonic	global	age_effect_blastemas_vs_nonlimbs	upregulated	no	no	no	0	0	0	0	0	0	0	0	0	0	0	0	0	0	0	0	0	0	0	0	0	0	0	0	0	0	0	0	0	0	0	0	0	0	0	0	0	0	0	0	0	0	0
exonic	global	age_effect_blastemas_vs_nonlimbs	not_diffexp	no	no	no	0	0	0	0	0	0	0	0	0	0	0	0	0	0	0	0	0	0	0	0	0	0	0	0	0	0	0	0	0	0	2	0	0	0	0	0	0	0	0	0	0	0	0
exonic	global	age_effect_blastemas_vs_nonlimbs	downregulated	no	no	no	0	0	1	0	0	0	0	0	0	0	0	0	0	0	0	0	0	0	0	0	0	0	0	0	0	0	0	0	0	0	0	0	0	0	0	0	0	0	0	0	0	0	0
exonic	global	age_effect_limbs_vs_nonlimbs	upregulated	no	no	no	0	0	0	0	0	0	0	0	0	0	0	0	0	0	0	0	0	0	0	0	0	0	0	0	0	0	0	0	0	0	0	0	0	0	0	0	0	0	0	0	0	0	0
exonic	global	age_effect_limbs_vs_nonlimbs	not_diffexp	no	no	no	0	0	0	0	0	0	0	0	0	0	0	0	0	0	0	0	0	0	0	0	0	0	0	0	0	0	0	0	0	0	0	0	0	0	0	0	0	0	0	0	0	0	0
exonic	global	age_effect_limbs_vs_nonlimbs	downregulated	no	no	no	0	0	0	0	0	0	0	0	0	0	0	0	0	0	0	0	0	0	0	0	0	0	0	0	0	0	0	0	0	0	0	0	0	0	0	0	0	0	0	0	0	0	0
exonic	global	subadult_blastemas_vs_subadult_limbs	upregulated	no	no	no	0	0	0	0	0	0	0	0	0	0	0	0	0	0	0	0	0	0	0	0	0	0	0	0	0	0	0	0	0	0	0	0	0	0	0	0	0	0	0	0	0	0	0
exonic	global	subadult_blastemas_vs_subadult_limbs	not_diffexp	no	no	no	0	0	0	0	0	0	0	0	0	0	0	0	0	0	0	0	0	0	0	0	0	0	0	0	0	0	0	0	0	0	0	0	0	0	0	0	0	0	0	0	0	0	0
exonic	global	subadult_blastemas_vs_subadult_limbs	downregulated	no	no	no	0	0	0	0	0	0	0	0	0	0	0	0	0	0	0	0	0	0	0	0	0	0	0	0	0	0	0	0	0	0	0	0	0	0	0	0	0	0	0	0	0	0	0
exonic	global	subadult_blastemas_vs_subadult_nonlimbs	upregulated	no	no	no	0	0	0	0	0	0	0	0	0	0	0	0	0	0	0	0	0	0	0	0	0	0	0	0	0	0	0	0	0	0	0	0	0	0	0	0	0	0	0	0	0	0	0
exonic	global	subadult_blastemas_vs_subadult_nonlimbs	not_diffexp	no	no	no	0	0	0	0	0	0	0	0	0	0	0	0	0	0	2	0	0	0	0	0	0	0	0	0	0	0	0	0	0	0	0	0	0	0	0	0	0	0	0	0	0	0	0
exonic	global	subadult_blastemas_vs_subadult_nonlimbs	downregulated	no	no	no	0	0	0	0	0	0	0	0	0	0	0	0	0	0	0	0	0	0	0	0	0	0	0	0	0	0	0	0	0	0	0	0	0	0	0	0	0	0	0	0	0	0	0
exonic	global	subadult_limbs_vs_subadult_nonlimbs	upregulated	no	no	no	0	0	0	0	0	0	0	0	0	0	0	0	0	0	0	0	0	0	0	0	0	0	0	0	0	0	0	0	0	0	0	0	0	0	0	0	0	0	0	0	0	0	0
exonic	global	subadult_limbs_vs_subadult_nonlimbs	not_diffexp	no	no	no	0	0	0	0	0	0	0	0	0	0	0	0	0	0	0	0	0	0	0	0	0	0	0	0	0	0	105	0	0	0	0	0	0	0	0	0	0	0	0	0	0	0	0
exonic	global	subadult_limbs_vs_subadult_nonlimbs	downregulated	no	no	no	0	0	0	0	0	0	0	0	0	0	0	0	0	0	0	0	0	0	0	0	0	0	0	0	0	0	2	0	0	0	0	0	0	0	0	0	0	0	0	0	0	0	0
three_prime_utr	native	adult_limbs_vs_subadult_limbs	upregulated	no	no	no	0	0	0	0	0	0	0	0	0	0	0	0	0	0	0	0	0	0	0	0	0	0	0	0	0	0	0	0	0	0	0	0	0	0	0	0	0	0	0	0	0	0	0
three_prime_utr	native	adult_limbs_vs_subadult_limbs	not_diffexp	no	no	no	0	0	0	0	0	0	0	0	0	0	0	0	0	0	0	0	0	0	0	0	0	0	0	0	0	0	0	0	0	0	0	0	0	0	0	0	0	0	0	0	0	0	0
three_prime_utr	native	adult_limbs_vs_subadult_limbs	downregulated	no	no	no	0	0	0	0	0	0	0	0	0	0	0	0	0	0	0	0	0	0	0	0	0	0	0	0	0	0	0	0	0	0	0	0	0	0	0	0	0	0	0	0	0	0	0
three_prime_utr	native	subadult_blastemas_vs_subadult_limbs	upregulated	no	no	no	0	0	0	0	0	0	0	0	0	0	0	0	0	0	0	0	0	0	0	0	0	0	0	0	0	0	0	0	0	0	0	0	0	0	0	0	0	0	0	0	0	0	0
three_prime_utr	native	subadult_blastemas_vs_subadult_limbs	not_diffexp	no	no	no	0	0	0	0	0	0	0	0	0	0	0	0	0	0	0	0	0	0	0	0	0	0	0	0	0	0	0	0	0	0	0	0	0	0	0	0	0	0	0	0	0	0	0
three_prime_utr	native	subadult_blastemas_vs_subadult_limbs	downregulated	no	no	no	0	0	0	0	0	0	0	0	0	0	0	0	0	0	0	0	0	0	0	0	0	0	0	0	0	0	0	0	0	0	0	0	0	0	0	0	0	0	0	0	0	0	0
three_prime_utr	global	adult_blastemas_vs_adult_limbs	upregulated	no	no	no	0	0	0	0	0	0	0	0	0	0	0	0	0	0	0	0	0	0	0	0	0	0	0	0	0	0	0	0	0	0	0	0	0	0	0	0	0	0	0	0	0	0	0
three_prime_utr	global	adult_blastemas_vs_adult_limbs	not_diffexp	no	no	no	2	0	0	0	0	0	0	0	0	0	0	0	0	0	0	0	0	0	0	0	0	0	0	0	0	0	0	0	0	0	0	0	0	0	0	0	0	0	0	0	0	0	0
three_prime_utr	global	adult_blastemas_vs_adult_limbs	downregulated	no	no	no	1	0	0	0	0	0	0	0	1	0	0	0	0	0	0	0	0	0	0	0	0	0	0	0	0	0	0	0	0	0	0	0	0	0	0	0	0	0	0	0	0	0	0
three_prime_utr	global	adult_blastemas_vs_adult_nonlimbs	upregulated	no	no	no	0	0	0	0	1	0	0	0	0	0	0	3	0	1	0	0	0	0	0	0	0	0	0	11	0	0	0	0	0	0	0	0	0	0	0	0	0	0	0	0	3	0	0
three_prime_utr	global	adult_blastemas_vs_adult_nonlimbs	not_diffexp	no	no	no	2	0	0	0	0	0	0	0	0	0	0	7	0	1	0	0	0	0	0	0	0	0	0	28	0	0	0	0	0	0	0	0	1	0	0	0	0	0	0	0	1	1	0
three_prime_utr	global	adult_blastemas_vs_adult_nonlimbs	downregulated	no	no	no	1	1	1	0	0	0	0	0	1	0	0	2	0	0	0	0	0	0	0	1	0	0	0	25	1	0	0	0	0	0	0	0	0	0	0	0	0	0	0	0	0	0	0
three_prime_utr	global	adult_limbs_vs_subadult_limbs	upregulated	no	no	no	0	0	0	0	0	1	1	0	1	0	1	0	0	0	0	0	0	0	1	0	0	0	0	0	0	0	0	0	0	0	0	2	0	0	0	0	0	1	0	0	0	0	0
three_prime_utr	global	adult_limbs_vs_subadult_limbs	not_diffexp	no	no	no	2	0	0	0	0	1	0	0	0	0	1	0	0	0	0	0	0	0	4	0	0	0	0	0	0	0	0	0	0	0	0	0	0	0	0	0	0	5	0	0	0	0	0
three_prime_utr	global	adult_limbs_vs_subadult_limbs	downregulated	no	no	no	1	0	0	0	1	0	1	0	0	0	10	0	0	0	0	0	3	0	2	0	0	0	0	0	0	0	0	0	0	0	0	1	0	0	0	0	0	0	0	0	0	1	0
three_prime_utr	global	adults_nonlimbs_vs_subadults_nonlimbs	upregulated	no	no	no	0	0	0	0	0	0	0	0	1	0	0	0	0	0	0	0	0	0	0	0	0	0	0	19	0	0	0	0	0	0	0	0	0	0	0	0	0	0	0	0	0	0	0
three_prime_utr	global	adults_nonlimbs_vs_subadults_nonlimbs	not_diffexp	no	no	no	2	0	0	0	0	0	1	0	0	0	0	0	0	0	0	0	0	0	0	0	0	0	0	30	0	0	0	0	0	0	0	2	0	0	0	0	0	0	0	0	0	1	1
three_prime_utr	global	adults_nonlimbs_vs_subadults_nonlimbs	downregulated	no	no	no	1	0	0	0	1	0	1	0	0	0	0	0	0	0	0	0	0	0	0	0	0	0	0	15	0	0	0	0	0	0	0	1	0	0	0	0	0	0	0	0	0	0	0
three_prime_utr	global	age_effect_blastemas_vs_limbs	upregulated	no	no	no	0	0	0	0	0	0	0	0	0	0	0	0	0	0	0	0	0	0	0	0	0	0	0	0	0	0	0	0	0	0	0	0	0	0	0	0	0	0	0	0	0	0	0
three_prime_utr	global	age_effect_blastemas_vs_limbs	not_diffexp	no	no	no	0	0	1	0	0	0	0	0	0	0	0	0	0	0	0	0	0	0	0	0	0	0	0	0	0	0	0	0	0	0	0	0	0	0	0	0	0	0	0	0	0	0	0
three_prime_utr	global	age_effect_blastemas_vs_limbs	downregulated	no	no	no	0	0	0	0	0	0	0	0	0	0	0	0	0	0	0	0	0	0	0	0	0	0	0	0	0	0	0	0	0	0	0	0	0	0	0	0	0	0	0	0	0	0	0
three_prime_utr	global	age_effect_blastemas_vs_nonlimbs	upregulated	no	no	no	0	0	0	0	0	0	0	0	0	0	0	0	0	0	0	0	0	0	0	0	0	0	0	0	0	0	0	0	0	0	0	0	0	0	0	0	0	0	0	0	0	0	0
three_prime_utr	global	age_effect_blastemas_vs_nonlimbs	not_diffexp	no	no	no	0	0	1	0	0	0	0	0	0	0	0	0	0	0	0	0	0	0	0	0	0	0	0	0	0	0	0	0	0	0	0	0	0	0	0	0	0	0	0	0	0	0	0
three_prime_utr	global	age_effect_blastemas_vs_nonlimbs	downregulated	no	no	no	0	0	0	0	0	0	0	0	0	0	0	0	0	0	0	0	0	0	0	0	0	0	0	0	0	0	0	0	0	0	0	0	0	0	0	0	0	0	0	0	0	0	0
three_prime_utr	global	age_effect_limbs_vs_nonlimbs	upregulated	no	no	no	0	0	0	0	0	0	0	0	0	0	0	0	0	0	0	0	0	0	0	0	0	0	0	0	0	0	0	0	0	0	0	0	0	0	0	0	0	0	0	0	0	0	0
three_prime_utr	global	age_effect_limbs_vs_nonlimbs	not_diffexp	no	no	no	0	0	0	0	0	0	0	0	0	0	0	0	0	0	0	0	0	0	0	0	0	0	0	0	0	0	0	0	0	0	0	0	0	0	0	0	0	0	0	0	0	0	0
three_prime_utr	global	age_effect_limbs_vs_nonlimbs	downregulated	no	no	no	0	0	0	0	0	0	0	0	0	0	0	0	0	0	0	0	0	0	0	0	0	0	0	0	0	0	0	0	0	0	0	0	0	0	0	0	0	0	0	0	0	0	0
three_prime_utr	global	subadult_blastemas_vs_subadult_limbs	upregulated	no	no	no	0	0	0	0	0	0	0	0	0	0	0	0	0	0	0	0	0	0	0	0	0	0	0	0	0	0	0	0	0	0	0	0	0	0	0	0	0	0	0	0	0	0	0
three_prime_utr	global	subadult_blastemas_vs_subadult_limbs	not_diffexp	no	no	no	0	0	0	0	0	0	0	0	0	0	0	0	0	0	0	0	0	0	0	0	0	0	0	0	0	0	0	0	0	0	0	0	0	0	0	0	0	0	0	0	0	0	0
three_prime_utr	global	subadult_blastemas_vs_subadult_limbs	downregulated	no	yes	no	0	0	0	0	0	0	0	0	0	0	0	0	0	0	0	0	0	0	0	0	0	0	0	0	0	0	0	0	0	0	0	0	0	0	0	0	0	0	0	0	0	0	0
three_prime_utr	global	subadult_blastemas_vs_subadult_limbs	downregulated	no	no	no	0	0	0	0	0	0	0	0	0	0	0	0	0	0	0	0	0	0	0	0	0	0	0	0	0	0	0	0	0	0	0	0	0	0	0	0	0	0	0	0	0	0	0
three_prime_utr	global	subadult_blastemas_vs_subadult_nonlimbs	upregulated	no	no	no	0	0	0	0	0	0	0	0	0	0	0	0	0	0	0	0	0	0	0	0	0	0	0	0	0	0	0	0	0	0	0	0	0	0	0	0	0	0	0	0	0	0	0
three_prime_utr	global	subadult_blastemas_vs_subadult_nonlimbs	not_diffexp	no	no	no	0	0	0	0	0	0	0	0	0	0	0	0	0	0	0	0	0	0	0	0	0	0	0	0	0	0	0	0	0	0	0	0	0	0	0	0	0	0	0	0	0	0	0
three_prime_utr	global	subadult_blastemas_vs_subadult_nonlimbs	downregulated	no	no	no	0	0	0	0	0	0	0	0	0	0	0	0	0	0	0	0	0	0	0	0	0	0	0	0	0	0	0	0	0	0	0	0	0	0	0	0	0	0	0	0	0	0	0
three_prime_utr	global	subadult_limbs_vs_subadult_nonlimbs	upregulated	no	no	no	0	0	0	0	0	0	0	0	0	0	0	0	0	0	0	0	0	0	0	0	0	0	0	0	0	0	0	0	0	0	0	0	0	0	0	0	0	0	0	0	0	0	0
three_prime_utr	global	subadult_limbs_vs_subadult_nonlimbs	not_diffexp	no	no	no	0	0	0	0	0	0	0	0	0	0	0	0	0	0	0	0	0	0	0	0	0	0	0	0	0	0	1	0	0	0	0	0	0	0	0	0	0	0	0	0	0	0	0
three_prime_utr	global	subadult_limbs_vs_subadult_nonlimbs	downregulated	no	no	no	0	0	0	0	0	0	0	0	0	0	0	0	0	0	0	0	0	0	0	0	0	0	0	0	0	0	0	0	0	0	0	0	0	0	0	0	0	0	0	0	0	0	0
inferred_TTS	native	adult_limbs_vs_subadult_limbs	upregulated	no	no	no	0	0	0	0	0	0	0	0	0	0	0	0	0	0	0	0	0	0	0	0	0	0	0	0	0	0	0	0	0	0	0	0	0	0	0	0	0	0	0	0	0	0	0
inferred_TTS	native	adult_limbs_vs_subadult_limbs	not_diffexp	no	no	no	0	0	0	0	0	0	0	0	0	0	0	0	0	0	0	0	0	0	0	0	0	0	0	0	0	0	0	0	0	0	0	0	0	0	0	0	0	0	0	0	0	0	0
inferred_TTS	native	adult_limbs_vs_subadult_limbs	downregulated	no	no	no	0	0	0	0	0	0	0	0	0	0	0	0	0	0	0	0	0	0	0	0	0	0	0	0	0	0	0	0	0	0	0	0	0	0	0	0	0	0	0	0	0	0	0
inferred_TTS	native	subadult_blastemas_vs_subadult_limbs	upregulated	no	no	no	0	0	0	0	0	0	0	0	0	0	0	0	0	0	0	0	0	0	0	0	0	0	0	0	0	0	0	0	0	0	0	0	0	0	0	0	0	0	0	0	0	0	0
inferred_TTS	native	subadult_blastemas_vs_subadult_limbs	not_diffexp	no	no	no	0	0	0	0	0	0	0	0	0	0	0	0	0	0	0	0	0	0	0	0	0	0	0	0	0	0	0	0	0	0	0	0	0	0	0	0	0	0	0	0	0	0	0
inferred_TTS	native	subadult_blastemas_vs_subadult_limbs	downregulated	no	no	no	0	0	0	0	0	0	0	0	0	0	0	0	0	0	0	0	0	0	0	0	0	0	0	0	0	0	0	0	0	0	0	0	0	0	0	0	0	0	0	0	0	0	0
inferred_TTS	global	adult_blastemas_vs_adult_limbs	upregulated	no	no	no	0	0	0	0	0	0	0	0	0	0	0	0	0	0	0	0	0	0	0	0	0	0	0	0	0	0	0	0	0	0	0	0	0	0	0	0	0	0	0	0	0	0	0
inferred_TTS	global	adult_blastemas_vs_adult_limbs	not_diffexp	no	no	no	2	0	0	0	0	0	0	0	0	0	0	0	0	0	0	0	0	0	0	0	0	0	0	0	0	0	0	0	0	0	1	0	0	0	0	1	0	0	0	1	0	0	0
inferred_TTS	global	adult_blastemas_vs_adult_limbs	downregulated	no	no	no	1	0	0	0	0	0	0	0	2	0	0	0	0	0	0	0	0	0	0	0	0	0	0	0	0	0	0	0	0	0	0	0	0	0	0	0	0	0	0	0	0	0	0
inferred_TTS	global	adult_blastemas_vs_adult_nonlimbs	upregulated	no	no	no	0	0	2	0	0	0	0	0	0	0	0	2	0	0	0	0	0	0	0	0	0	0	0	18	0	0	0	2	0	0	0	0	0	0	0	0	0	0	0	0	0	0	0
inferred_TTS	global	adult_blastemas_vs_adult_nonlimbs	not_diffexp	no	no	no	2	2	0	0	3	0	0	0	0	0	0	10	1	0	0	0	0	2	0	0	1	0	0	80	0	0	0	1	0	0	1	0	0	0	0	1	0	0	0	0	2	1	0
inferred_TTS	global	adult_blastemas_vs_adult_nonlimbs	downregulated	no	no	no	1	0	0	0	0	0	0	0	2	0	0	11	4	0	0	0	0	1	0	0	0	0	0	42	0	0	0	0	0	1	0	0	0	0	0	0	0	0	0	1	0	0	0
inferred_TTS	global	adult_limbs_vs_subadult_limbs	upregulated	no	no	no	0	0	0	0	0	0	2	0	1	0	5	0	0	0	0	0	3	0	1	0	0	0	0	0	0	0	0	0	0	0	0	0	0	0	0	0	0	1	0	0	0	1	0
inferred_TTS	global	adult_limbs_vs_subadult_limbs	not_diffexp	no	no	no	2	0	0	0	3	7	2	1	1	1	6	0	0	0	0	0	0	0	10	0	0	0	0	0	0	0	0	0	0	0	1	0	0	0	0	1	0	3	0	0	0	0	0
inferred_TTS	global	adult_limbs_vs_subadult_limbs	downregulated	no	no	no	1	0	0	0	0	1	1	0	0	2	2	0	0	0	0	0	1	0	0	0	0	0	0	0	0	0	0	0	0	0	0	0	0	0	0	0	0	0	0	0	0	0	0
inferred_TTS	global	adults_nonlimbs_vs_subadults_nonlimbs	upregulated	no	no	no	0	0	0	0	0	0	2	0	0	0	0	0	0	0	0	0	0	0	0	0	0	0	0	24	0	0	0	0	0	0	0	0	0	0	0	0	0	0	0	0	0	1	0
inferred_TTS	global	adults_nonlimbs_vs_subadults_nonlimbs	not_diffexp	no	no	no	2	0	0	0	3	0	2	0	2	2	0	0	0	0	0	0	0	0	0	0	0	1	0	98	0	0	0	0	0	0	1	0	0	0	0	0	0	0	0	0	0	0	0
inferred_TTS	global	adults_nonlimbs_vs_subadults_nonlimbs	downregulated	no	no	no	1	0	0	0	0	0	1	0	0	1	0	0	0	0	0	0	0	0	0	0	0	0	0	18	0	0	0	0	0	0	0	0	0	0	0	0	0	0	1	0	0	0	0
inferred_TTS	global	age_effect_blastemas_vs_limbs	upregulated	no	no	no	0	0	1	0	0	0	0	0	0	0	0	0	0	0	0	0	0	0	0	0	0	0	0	0	0	0	0	0	0	0	0	0	0	0	0	0	0	0	0	0	0	0	0
inferred_TTS	global	age_effect_blastemas_vs_limbs	not_diffexp	no	no	no	0	0	1	0	0	0	0	0	0	0	0	0	0	0	0	0	0	0	0	0	0	0	0	0	0	0	0	0	0	0	1	0	0	0	0	0	0	0	0	0	0	0	0
inferred_TTS	global	age_effect_blastemas_vs_limbs	downregulated	no	no	no	0	0	0	0	0	0	0	0	0	0	0	0	0	0	0	0	0	0	0	0	0	0	0	0	0	0	0	0	0	0	0	0	0	0	0	0	0	0	0	0	0	0	0
inferred_TTS	global	age_effect_blastemas_vs_nonlimbs	upregulated	no	no	no	0	0	1	0	0	0	0	0	0	0	0	0	0	0	0	0	0	0	0	0	0	0	0	0	0	0	0	0	0	0	0	0	0	0	0	0	0	0	0	0	0	0	0
inferred_TTS	global	age_effect_blastemas_vs_nonlimbs	not_diffexp	no	no	no	0	0	1	0	0	0	0	0	0	0	0	0	0	0	0	0	0	0	0	0	0	0	0	0	0	0	0	0	0	0	1	0	0	0	0	0	0	0	0	0	0	0	0
inferred_TTS	global	age_effect_blastemas_vs_nonlimbs	downregulated	no	no	no	0	0	0	0	0	0	0	0	0	0	0	0	0	0	0	0	0	0	0	0	0	0	0	0	0	0	0	0	0	0	0	0	0	0	0	0	0	0	0	0	0	0	0
inferred_TTS	global	age_effect_limbs_vs_nonlimbs	upregulated	no	no	no	0	0	0	0	0	0	0	0	0	0	0	0	0	0	0	0	0	0	0	0	0	0	0	0	0	0	0	0	0	0	0	0	0	0	0	0	0	0	0	0	0	0	0
inferred_TTS	global	age_effect_limbs_vs_nonlimbs	not_diffexp	no	no	no	0	0	0	0	0	0	0	0	0	0	0	0	0	0	0	0	0	0	0	0	0	0	0	0	0	0	0	0	0	0	0	0	0	0	0	0	0	0	0	0	0	0	0
inferred_TTS	global	age_effect_limbs_vs_nonlimbs	downregulated	no	no	no	0	0	0	0	0	0	0	0	0	0	0	0	0	0	0	0	0	0	0	0	0	0	0	0	0	0	0	0	0	0	0	0	0	0	0	0	0	0	0	0	0	0	0
inferred_TTS	global	subadult_blastemas_vs_subadult_limbs	upregulated	no	no	no	0	0	0	0	0	0	0	0	0	0	0	0	0	0	0	0	0	0	0	0	0	0	0	0	0	0	0	0	0	0	0	0	0	0	0	0	0	0	0	0	0	0	0
inferred_TTS	global	subadult_blastemas_vs_subadult_limbs	not_diffexp	no	no	no	0	0	0	0	0	0	0	0	0	0	0	0	0	0	0	0	0	0	0	0	0	0	0	0	0	0	0	0	0	0	0	0	0	0	0	0	0	0	0	0	0	0	0
inferred_TTS	global	subadult_blastemas_vs_subadult_limbs	downregulated	no	no	no	0	0	0	0	0	0	0	0	0	0	0	0	0	0	0	0	0	0	0	0	0	0	0	0	0	0	0	0	0	0	0	0	0	0	0	0	0	0	0	0	0	0	0
inferred_TTS	global	subadult_blastemas_vs_subadult_nonlimbs	upregulated	no	no	no	0	0	0	0	0	0	0	0	0	0	0	0	0	0	0	0	0	0	0	0	0	0	0	0	0	0	0	0	0	0	0	0	0	0	0	0	0	0	0	0	0	0	0
inferred_TTS	global	subadult_blastemas_vs_subadult_nonlimbs	not_diffexp	no	no	no	0	0	0	0	0	0	0	0	0	0	0	0	0	0	0	0	0	0	0	0	0	0	0	0	0	0	0	0	0	0	0	0	0	0	0	0	0	0	0	0	0	0	0
inferred_TTS	global	subadult_blastemas_vs_subadult_nonlimbs	downregulated	no	no	no	0	0	0	0	0	0	0	0	0	0	0	0	0	0	0	0	0	0	0	0	0	0	0	0	0	0	0	0	0	0	0	0	0	0	0	0	0	0	0	0	0	0	0
inferred_TTS	global	subadult_limbs_vs_subadult_nonlimbs	upregulated	no	no	no	0	0	0	0	0	0	0	0	0	0	0	0	0	0	0	0	0	0	0	0	0	0	0	0	0	0	0	0	0	0	0	0	0	0	0	0	0	0	0	0	0	0	0
inferred_TTS	global	subadult_limbs_vs_subadult_nonlimbs	not_diffexp	no	no	no	0	0	0	0	0	0	0	0	0	0	0	0	0	0	0	0	0	0	0	0	0	0	0	0	0	0	1	0	0	0	0	0	0	0	0	0	0	0	0	0	0	0	0
inferred_TTS	global	subadult_limbs_vs_subadult_nonlimbs	downregulated	no	no	no	0	0	0	0	0	0	0	0	0	0	0	0	0	0	0	0	0	0	0	0	0	0	0	0	0	0	0	0	0	0	0	0	0	0	0	0	0	0	0	0	0	0	0
other_genic	native	adult_limbs_vs_subadult_limbs	upregulated	no	no	no	0	0	0	0	0	0	0	0	0	0	0	0	0	0	0	0	0	0	0	0	0	0	0	0	0	0	0	0	0	0	0	0	0	0	0	0	0	0	0	0	0	0	0
other_genic	native	adult_limbs_vs_subadult_limbs	not_diffexp	no	no	no	0	0	0	0	0	0	0	0	0	0	0	0	0	0	0	0	0	0	0	0	0	0	0	0	0	0	0	0	0	0	0	0	0	0	0	0	0	0	0	0	0	0	0
other_genic	native	adult_limbs_vs_subadult_limbs	downregulated	no	no	no	0	0	0	0	0	0	0	0	0	0	0	0	0	0	0	0	0	0	0	0	0	0	0	0	0	0	0	0	0	0	0	0	0	0	0	0	0	0	0	0	0	0	0
other_genic	native	subadult_blastemas_vs_subadult_limbs	upregulated	no	no	no	0	0	0	0	0	0	0	0	0	0	0	0	0	0	0	0	0	0	0	0	0	0	0	0	0	0	0	0	0	0	0	0	0	0	0	0	0	0	0	0	0	0	0
other_genic	native	subadult_blastemas_vs_subadult_limbs	not_diffexp	no	no	no	0	0	0	0	0	0	0	0	0	0	0	0	0	0	0	0	0	0	0	0	0	0	0	0	0	0	0	0	0	0	0	0	0	0	0	0	0	0	0	0	0	0	0
other_genic	native	subadult_blastemas_vs_subadult_limbs	downregulated	no	no	no	0	0	0	0	0	0	0	0	0	0	0	0	0	0	0	0	0	0	0	0	0	0	0	0	0	0	0	0	0	0	0	0	0	0	0	0	0	0	0	0	0	0	0
other_genic	global	adult_blastemas_vs_adult_limbs	upregulated	no	no	no	1	0	0	0	0	0	0	0	0	0	0	0	0	0	0	0	0	0	0	0	0	0	0	0	0	0	0	0	0	0	0	0	0	0	0	0	0	0	0	0	0	0	0
other_genic	global	adult_blastemas_vs_adult_limbs	not_diffexp	no	no	no	4	0	0	0	0	0	0	0	0	0	0	0	0	0	0	0	0	0	0	0	0	0	0	0	0	0	0	0	0	0	1	0	0	0	0	0	0	0	0	0	0	0	0
other_genic	global	adult_blastemas_vs_adult_limbs	downregulated	no	no	no	0	0	0	0	0	0	0	0	2	0	0	0	0	0	0	0	0	0	0	0	0	0	0	0	0	0	0	0	0	0	0	0	0	0	0	0	0	0	0	0	0	0	0
other_genic	global	adult_blastemas_vs_adult_nonlimbs	upregulated	no	no	no	2	0	0	0	0	0	0	0	0	0	0	0	0	0	0	0	0	0	0	0	0	0	0	5	0	0	0	0	0	0	0	0	0	0	0	0	0	0	0	0	0	0	0
other_genic	global	adult_blastemas_vs_adult_nonlimbs	not_diffexp	no	no	no	3	0	0	1	0	0	0	0	0	0	0	4	1	0	0	0	0	0	0	0	0	0	0	12	0	0	0	0	0	0	1	0	0	0	0	0	0	0	0	0	0	1	0
other_genic	global	adult_blastemas_vs_adult_nonlimbs	downregulated	no	no	no	0	0	0	0	0	0	0	0	2	0	0	3	0	0	0	0	0	0	0	0	0	0	0	10	0	0	0	1	0	0	0	0	0	0	0	0	0	0	0	0	1	0	0
other_genic	global	adult_limbs_vs_subadult_limbs	upregulated	no	no	no	0	0	0	0	0	1	1	0	2	1	0	0	0	0	0	0	1	0	1	0	0	0	0	0	0	0	0	0	0	0	0	0	0	0	0	0	0	0	0	0	0	0	0
other_genic	global	adult_limbs_vs_subadult_limbs	not_diffexp	no	no	no	3	0	0	0	0	0	1	0	0	4	1	0	0	0	0	0	1	0	3	0	0	0	0	0	0	0	0	0	0	0	0	0	0	0	0	0	0	1	0	0	0	0	0
other_genic	global	adult_limbs_vs_subadult_limbs	downregulated	no	no	no	2	0	0	0	0	0	1	1	0	2	1	0	0	0	0	0	1	0	0	0	0	0	0	0	0	0	0	0	0	0	1	0	0	0	0	0	0	0	0	0	0	1	0
other_genic	global	adults_nonlimbs_vs_subadults_nonlimbs	upregulated	no	no	no	1	0	0	0	0	0	2	0	1	2	0	0	0	0	0	0	0	0	0	0	0	0	0	4	0	0	0	0	0	0	0	0	0	0	0	0	0	0	0	0	0	1	0
other_genic	global	adults_nonlimbs_vs_subadults_nonlimbs	not_diffexp	no	no	no	3	0	0	0	0	0	1	0	1	4	0	0	0	0	0	0	0	0	0	0	0	0	0	16	0	0	0	0	0	0	1	0	0	0	0	0	0	0	0	0	0	0	0
other_genic	global	adults_nonlimbs_vs_subadults_nonlimbs	downregulated	no	no	no	1	0	0	0	0	0	0	0	0	1	0	0	0	0	0	0	0	0	0	0	0	0	0	7	0	0	0	0	0	0	0	0	0	0	0	0	0	0	0	0	0	0	0
other_genic	global	age_effect_blastemas_vs_limbs	upregulated	no	no	no	0	0	0	0	0	0	0	0	0	0	0	0	0	0	0	0	0	0	0	0	0	0	0	0	0	0	0	0	0	0	0	0	0	0	0	0	0	0	0	0	0	0	0
other_genic	global	age_effect_blastemas_vs_limbs	not_diffexp	no	no	no	0	0	0	0	0	0	0	0	0	0	0	0	0	0	0	0	0	0	0	0	0	0	0	0	0	0	0	0	0	0	1	0	0	0	0	0	0	0	0	0	0	0	0
other_genic	global	age_effect_blastemas_vs_limbs	downregulated	no	no	no	0	0	0	0	0	0	0	0	0	0	0	0	0	0	0	0	0	0	0	0	0	0	0	0	0	0	0	0	0	0	0	0	0	0	0	0	0	0	0	0	0	0	0
other_genic	global	age_effect_blastemas_vs_nonlimbs	upregulated	no	no	no	0	0	0	0	0	0	0	0	0	0	0	0	0	0	0	0	0	0	0	0	0	0	0	0	0	0	0	0	0	0	0	0	0	0	0	0	0	0	0	0	0	0	0
other_genic	global	age_effect_blastemas_vs_nonlimbs	not_diffexp	no	no	no	0	0	0	0	0	0	0	0	0	0	0	0	0	0	0	0	0	0	0	0	0	0	0	0	0	0	0	0	0	0	1	0	0	0	0	0	0	0	0	0	0	0	0
other_genic	global	age_effect_blastemas_vs_nonlimbs	downregulated	no	no	no	0	0	0	0	0	0	0	0	0	0	0	0	0	0	0	0	0	0	0	0	0	0	0	0	0	0	0	0	0	0	0	0	0	0	0	0	0	0	0	0	0	0	0
other_genic	global	age_effect_limbs_vs_nonlimbs	upregulated	no	no	no	0	0	0	0	0	0	0	0	0	0	0	0	0	0	0	0	0	0	0	0	0	0	0	0	0	0	0	0	0	0	0	0	0	0	0	0	0	0	0	0	0	0	0
other_genic	global	age_effect_limbs_vs_nonlimbs	not_diffexp	no	no	no	0	0	0	0	0	0	0	0	0	0	0	0	0	0	0	0	0	0	0	0	0	0	0	0	0	0	0	0	0	0	0	0	0	0	0	0	0	0	0	0	0	0	0
other_genic	global	age_effect_limbs_vs_nonlimbs	downregulated	no	no	no	0	0	0	0	0	0	0	0	0	0	0	0	0	0	0	0	0	0	0	0	0	0	0	0	0	0	0	0	0	0	0	0	0	0	0	0	0	0	0	0	0	0	0
other_genic	global	subadult_blastemas_vs_subadult_limbs	upregulated	no	no	no	0	0	0	0	0	0	0	0	0	0	0	0	0	0	0	0	0	0	0	0	0	0	0	0	0	0	0	0	0	0	0	0	0	0	0	0	0	0	0	0	0	0	0
other_genic	global	subadult_blastemas_vs_subadult_limbs	not_diffexp	no	no	no	0	0	0	0	0	0	0	0	0	0	0	0	0	0	0	0	0	0	0	0	0	0	0	0	0	0	0	0	0	0	0	0	0	0	0	0	0	0	0	0	0	0	0
other_genic	global	subadult_blastemas_vs_subadult_limbs	downregulated	no	no	no	0	0	0	0	0	0	0	0	0	0	0	0	0	0	0	0	0	0	0	0	0	0	0	0	0	0	0	0	0	0	0	0	0	0	0	0	0	0	0	0	0	0	0
other_genic	global	subadult_blastemas_vs_subadult_nonlimbs	upregulated	no	no	no	0	0	0	0	0	0	0	0	0	0	0	0	0	0	0	0	0	0	0	0	0	0	0	0	0	0	0	0	0	0	0	0	0	0	0	0	0	0	0	0	0	0	0
other_genic	global	subadult_blastemas_vs_subadult_nonlimbs	not_diffexp	no	no	no	0	0	0	0	0	0	0	0	0	0	0	0	0	0	1	0	0	0	0	0	0	0	0	0	0	0	0	0	0	0	0	0	0	0	0	0	0	0	0	0	0	0	0
other_genic	global	subadult_blastemas_vs_subadult_nonlimbs	downregulated	no	no	no	0	0	0	0	0	0	0	0	0	0	0	0	0	0	0	0	0	0	0	0	0	0	0	0	0	0	0	0	0	0	0	0	0	0	0	0	0	0	0	0	0	0	0
other_genic	global	subadult_limbs_vs_subadult_nonlimbs	upregulated	no	no	no	0	0	0	0	0	0	0	0	0	0	0	0	0	0	0	0	0	0	0	0	0	0	0	0	0	0	0	0	0	0	0	0	0	0	0	0	0	0	0	0	0	0	0
other_genic	global	subadult_limbs_vs_subadult_nonlimbs	not_diffexp	no	no	no	0	0	0	0	0	0	0	0	0	0	0	0	0	0	0	0	0	0	0	0	0	0	0	0	0	0	1	0	0	0	0	0	0	0	0	0	0	0	0	0	0	0	0
other_genic	global	subadult_limbs_vs_subadult_nonlimbs	downregulated	no	no	no	0	0	0	0	0	0	0	0	0	0	0	0	0	0	0	0	0	0	0	0	0	0	0	0	0	0	0	0	0	0	0	0	0	0	0	0	0	0	0	0	0	0	0
up5kb_gene	native	adult_limbs_vs_subadult_limbs	upregulated	no	no	no	0	0	0	0	0	0	0	0	0	0	0	0	0	0	0	0	0	0	0	0	0	0	0	0	0	0	0	0	0	0	0	0	0	0	0	0	0	0	0	0	0	0	0
up5kb_gene	native	adult_limbs_vs_subadult_limbs	not_diffexp	no	no	no	0	0	0	0	0	0	0	0	0	0	0	0	0	0	0	0	0	0	0	0	0	0	0	0	0	0	0	0	0	0	0	0	0	0	0	0	0	0	0	0	0	0	0
up5kb_gene	native	adult_limbs_vs_subadult_limbs	downregulated	no	no	no	0	0	0	0	0	0	0	0	0	0	0	0	0	0	0	0	0	0	0	0	0	0	0	0	0	0	0	0	0	0	0	0	0	0	0	0	0	0	0	0	0	0	0
up5kb_gene	native	subadult_blastemas_vs_subadult_limbs	upregulated	no	no	no	0	0	0	0	0	0	0	0	0	0	0	0	0	0	0	0	0	0	0	0	0	0	0	0	0	0	0	0	0	0	0	0	0	0	0	0	0	0	0	0	0	0	0
up5kb_gene	native	subadult_blastemas_vs_subadult_limbs	not_diffexp	no	no	no	0	0	0	0	0	0	0	0	0	0	0	0	0	0	0	0	0	0	0	0	0	0	0	0	0	0	0	0	0	0	0	0	0	0	0	0	0	0	0	0	0	0	0
up5kb_gene	native	subadult_blastemas_vs_subadult_limbs	downregulated	no	no	no	0	0	0	0	0	0	0	0	0	0	0	0	0	0	0	0	0	0	0	0	0	0	0	0	0	0	0	0	0	0	0	0	0	0	0	0	0	0	0	0	0	0	0
up5kb_gene	global	adult_blastemas_vs_adult_limbs	upregulated	no	no	no	5	0	0	0	0	0	0	0	3	0	0	0	0	0	0	0	0	0	0	0	0	0	0	0	0	0	0	0	0	0	1	0	0	0	0	2	0	0	0	2	0	0	0
up5kb_gene	global	adult_blastemas_vs_adult_limbs	not_diffexp	no	no	no	23	0	0	0	0	0	0	0	6	0	0	0	0	0	0	0	0	0	0	0	0	0	0	0	0	0	0	0	0	0	17	0	0	0	0	16	9	0	0	15	0	0	0
up5kb_gene	global	adult_blastemas_vs_adult_limbs	downregulated	no	yes	no	0	0	0	0	0	0	0	0	0	0	0	0	0	0	0	0	0	0	0	0	0	0	0	0	0	0	0	0	0	0	0	0	0	0	0	0	0	0	0	0	0	0	0
up5kb_gene	global	adult_blastemas_vs_adult_limbs	downregulated	no	no	no	7	0	0	0	0	0	0	0	4	0	0	0	0	0	0	0	0	0	0	0	0	0	0	0	0	0	0	0	0	0	2	0	0	0	0	11	3	0	0	2	0	0	0
up5kb_gene	global	adult_blastemas_vs_adult_nonlimbs	upregulated	no	no	yes	0	0	0	0	0	0	0	0	0	0	0	0	0	0	0	0	0	0	0	0	0	0	0	0	0	0	0	0	0	0	0	0	0	0	0	0	0	0	0	0	0	0	0
up5kb_gene	global	adult_blastemas_vs_adult_nonlimbs	upregulated	no	no	no	6	0	0	2	1	0	0	0	3	0	0	8	2	0	0	0	0	0	0	1	0	0	0	138	1	0	0	0	1	1	2	0	0	0	1	2	0	0	0	1	1	0	0
up5kb_gene	global	adult_blastemas_vs_adult_nonlimbs	not_diffexp	no	no	no	15	5	1	0	6	0	0	0	6	0	0	54	4	2	0	2	0	4	0	4	1	0	3	475	2	6	0	2	6	1	13	0	1	0	1	12	6	0	0	13	14	11	0
up5kb_gene	global	adult_blastemas_vs_adult_nonlimbs	downregulated	no	no	yes	0	0	0	0	0	0	0	0	0	0	0	0	0	0	0	0	0	0	0	0	0	0	0	0	0	0	0	0	0	0	0	0	0	0	0	0	0	0	0	0	0	0	0
up5kb_gene	global	adult_blastemas_vs_adult_nonlimbs	downregulated	no	no	no	14	6	1	2	6	0	0	0	4	0	0	50	8	2	0	1	0	1	0	1	0	0	2	306	0	1	0	2	0	1	5	0	0	0	1	15	6	0	0	5	19	5	0
up5kb_gene	global	adult_limbs_vs_subadult_limbs	upregulated	no	yes	no	0	0	0	0	0	0	0	0	0	0	0	0	0	0	0	0	0	0	0	0	0	0	0	0	0	0	0	0	0	0	0	0	0	0	0	0	0	0	0	0	0	0	0
up5kb_gene	global	adult_limbs_vs_subadult_limbs	upregulated	no	no	no	8	0	0	0	0	1	1	0	4	4	8	0	0	0	0	0	2	0	3	0	0	0	0	0	0	0	0	0	0	0	1	1	0	0	0	13	3	22	0	0	0	10	0
up5kb_gene	global	adult_limbs_vs_subadult_limbs	not_diffexp	no	no	no	20	0	0	0	6	5	6	1	7	8	16	0	0	0	0	0	4	0	6	0	0	0	0	0	0	0	0	0	0	0	17	2	0	0	0	9	5	21	0	0	0	5	0
up5kb_gene	global	adult_limbs_vs_subadult_limbs	downregulated	no	no	no	7	0	0	0	7	2	0	1	2	0	10	0	0	0	0	0	0	0	0	0	0	0	0	0	0	0	0	0	0	0	2	0	0	0	0	7	4	24	0	0	0	1	0
up5kb_gene	global	adults_nonlimbs_vs_subadults_nonlimbs	upregulated	no	no	no	9	0	0	0	3	0	2	0	4	4	0	0	0	0	0	0	0	0	0	0	0	5	0	215	0	0	0	0	0	0	3	1	0	0	0	0	2	0	2	0	0	6	8
up5kb_gene	global	adults_nonlimbs_vs_subadults_nonlimbs	not_diffexp	no	no	no	24	0	0	0	7	0	3	0	7	8	0	0	0	0	0	0	0	0	0	0	0	10	0	517	0	0	0	0	0	0	15	2	0	0	0	0	7	0	9	0	0	10	8
up5kb_gene	global	adults_nonlimbs_vs_subadults_nonlimbs	downregulated	no	no	no	2	0	0	0	3	0	2	0	2	0	0	0	0	0	0	0	0	0	0	0	0	3	0	187	0	0	0	0	0	0	2	0	0	0	0	0	3	0	0	0	0	0	2
up5kb_gene	global	age_effect_blastemas_vs_limbs	upregulated	no	no	no	0	0	0	0	0	0	0	0	0	0	0	0	0	0	0	0	0	0	0	0	0	0	0	0	0	0	0	0	0	0	2	0	0	0	0	0	0	0	0	0	0	0	0
up5kb_gene	global	age_effect_blastemas_vs_limbs	not_diffexp	no	no	no	0	0	2	0	0	0	0	0	0	0	0	0	0	0	0	0	0	0	0	0	0	0	0	0	0	0	0	0	0	0	18	0	0	0	0	0	0	0	0	0	0	0	0
up5kb_gene	global	age_effect_blastemas_vs_limbs	downregulated	no	no	no	0	0	0	0	0	0	0	0	0	0	0	0	0	0	0	0	0	0	0	0	0	0	0	0	0	0	0	0	0	0	0	0	0	0	0	0	0	0	0	0	0	0	0
up5kb_gene	global	age_effect_blastemas_vs_nonlimbs	upregulated	no	no	no	0	0	0	0	0	0	0	0	0	0	0	0	0	0	0	0	0	0	0	0	0	0	0	0	0	0	0	0	0	0	2	0	0	0	0	0	2	0	0	0	0	0	0
up5kb_gene	global	age_effect_blastemas_vs_nonlimbs	not_diffexp	no	no	no	0	0	2	0	0	0	0	0	0	0	0	0	0	0	0	0	0	0	0	0	0	0	0	0	0	0	0	0	0	0	17	0	0	0	0	0	8	0	0	0	0	0	0
up5kb_gene	global	age_effect_blastemas_vs_nonlimbs	downregulated	no	no	yes	0	0	0	0	0	0	0	0	0	0	0	0	0	0	0	0	0	0	0	0	0	0	0	0	0	0	0	0	0	0	0	0	0	0	0	0	0	0	0	0	0	0	0
up5kb_gene	global	age_effect_blastemas_vs_nonlimbs	downregulated	no	no	no	0	0	0	0	0	0	0	0	0	0	0	0	0	0	0	0	0	0	0	0	0	0	0	0	0	0	0	0	0	0	1	0	0	0	0	0	2	0	0	0	0	0	0
up5kb_gene	global	age_effect_limbs_vs_nonlimbs	upregulated	no	no	no	0	0	0	0	0	0	0	0	0	0	0	0	0	0	0	0	0	0	0	0	0	0	0	0	0	0	0	0	0	0	0	0	0	0	0	0	0	0	0	0	0	0	0
up5kb_gene	global	age_effect_limbs_vs_nonlimbs	not_diffexp	no	no	no	0	0	0	0	0	0	0	0	0	0	0	0	0	0	0	0	0	0	0	0	0	0	0	0	0	0	0	0	0	0	0	0	0	0	0	0	0	0	0	0	0	0	0
up5kb_gene	global	age_effect_limbs_vs_nonlimbs	downregulated	no	no	no	0	0	0	0	0	0	0	0	0	0	0	0	0	0	0	0	0	0	0	0	0	0	0	0	0	0	0	0	0	0	0	0	0	0	0	0	0	0	0	0	0	0	0
up5kb_gene	global	subadult_blastemas_vs_subadult_limbs	upregulated	no	no	no	0	0	0	0	0	0	0	0	0	0	0	0	0	0	0	0	0	0	0	0	0	0	0	0	0	0	0	0	0	0	0	0	0	0	0	0	0	0	0	0	0	0	0
up5kb_gene	global	subadult_blastemas_vs_subadult_limbs	not_diffexp	no	no	no	0	0	0	0	0	0	0	0	0	0	0	0	0	0	0	0	0	0	0	0	0	0	0	0	0	0	0	0	0	0	0	0	0	0	0	0	0	0	0	0	0	0	0
up5kb_gene	global	subadult_blastemas_vs_subadult_limbs	downregulated	no	no	no	0	0	0	0	0	0	0	0	0	0	0	0	0	0	0	0	0	0	0	0	0	0	0	0	0	0	0	0	0	0	0	0	0	0	0	0	0	0	0	0	0	0	0
up5kb_gene	global	subadult_blastemas_vs_subadult_nonlimbs	upregulated	no	no	no	0	0	0	0	0	0	0	0	0	0	0	0	0	0	0	0	0	0	0	0	0	0	0	0	0	0	0	0	0	0	0	0	0	0	0	0	0	0	0	0	0	0	0
up5kb_gene	global	subadult_blastemas_vs_subadult_nonlimbs	not_diffexp	no	no	no	0	0	0	0	0	0	0	0	0	0	0	0	0	0	2	0	0	0	0	0	0	0	0	0	0	0	0	0	0	0	0	0	0	0	0	0	0	0	0	0	0	0	0
up5kb_gene	global	subadult_blastemas_vs_subadult_nonlimbs	downregulated	no	no	no	0	0	0	0	0	0	0	0	0	0	0	0	0	0	0	0	0	0	0	0	0	0	0	0	0	0	0	0	0	0	0	0	0	0	0	0	0	0	0	0	0	0	0
up5kb_gene	global	subadult_limbs_vs_subadult_nonlimbs	upregulated	no	no	no	0	0	0	0	0	0	0	0	0	0	0	0	0	0	0	0	0	0	0	0	0	0	0	0	0	0	0	0	0	0	0	0	0	0	0	0	0	0	0	0	0	0	0
up5kb_gene	global	subadult_limbs_vs_subadult_nonlimbs	not_diffexp	no	no	no	0	0	0	0	0	0	0	0	0	0	0	0	0	0	0	0	0	0	0	0	0	0	0	0	0	0	19	0	0	0	0	0	0	0	0	0	0	0	0	0	0	0	0
up5kb_gene	global	subadult_limbs_vs_subadult_nonlimbs	downregulated	no	no	no	0	0	0	0	0	0	0	0	0	0	0	0	0	0	0	0	0	0	0	0	0	0	0	0	0	0	0	0	0	0	0	0	0	0	0	0	0	0	0	0	0	0	0
down5kb_gene	native	adult_limbs_vs_subadult_limbs	upregulated	no	no	no	0	0	0	0	0	0	0	0	0	0	0	0	0	0	0	0	0	0	0	0	0	0	0	0	0	0	0	0	0	0	0	0	0	0	0	0	0	0	0	0	0	0	0
down5kb_gene	native	adult_limbs_vs_subadult_limbs	not_diffexp	no	no	no	0	0	0	0	0	0	0	0	0	0	0	0	0	0	0	0	0	0	0	0	0	0	0	0	0	0	0	0	0	0	0	0	0	0	0	0	0	0	0	0	0	0	0
down5kb_gene	native	adult_limbs_vs_subadult_limbs	downregulated	no	no	no	0	0	0	0	0	0	0	0	0	0	0	0	0	0	0	0	0	0	0	0	0	0	0	0	0	0	0	0	0	0	0	0	0	0	0	0	0	0	0	0	0	0	0
down5kb_gene	native	subadult_blastemas_vs_subadult_limbs	upregulated	no	no	no	0	0	0	0	0	0	0	0	0	0	0	0	0	0	0	0	0	0	0	0	0	0	0	0	0	0	0	0	0	0	0	0	0	0	0	0	0	0	0	0	0	0	0
down5kb_gene	native	subadult_blastemas_vs_subadult_limbs	not_diffexp	no	no	no	0	0	0	0	0	0	0	0	0	0	0	0	0	0	0	0	0	0	0	0	0	0	0	0	0	0	0	0	0	0	0	0	0	0	0	0	0	0	0	0	0	0	0
down5kb_gene	native	subadult_blastemas_vs_subadult_limbs	downregulated	no	no	no	0	0	0	0	0	0	0	0	0	0	0	0	0	0	0	0	0	0	0	0	0	0	0	0	0	0	0	0	0	0	0	0	0	0	0	0	0	0	0	0	0	0	0
down5kb_gene	global	adult_blastemas_vs_adult_limbs	upregulated	no	no	no	5	0	0	0	0	0	0	0	2	0	0	0	0	0	0	0	0	0	0	0	0	0	0	0	0	0	0	0	0	0	1	0	0	0	0	2	0	0	0	0	0	0	0
down5kb_gene	global	adult_blastemas_vs_adult_limbs	not_diffexp	no	no	no	26	0	0	0	0	0	0	0	4	0	0	0	0	0	0	0	0	0	0	0	0	0	0	0	0	0	0	0	0	0	8	0	0	0	0	7	2	0	0	3	0	0	0
down5kb_gene	global	adult_blastemas_vs_adult_limbs	downregulated	no	no	no	13	0	0	0	0	0	0	0	4	0	0	0	0	0	0	0	0	0	0	0	0	0	0	0	0	0	0	0	0	0	3	0	0	0	0	4	2	0	0	1	0	0	0
down5kb_gene	global	adult_blastemas_vs_adult_nonlimbs	upregulated	no	no	no	7	2	1	1	0	0	0	0	1	0	0	8	0	1	0	0	0	0	0	0	1	0	1	127	0	0	0	0	0	0	1	0	0	0	0	3	0	0	0	0	0	1	0
down5kb_gene	global	adult_blastemas_vs_adult_nonlimbs	not_diffexp	no	no	no	20	12	1	4	5	0	0	0	2	0	0	74	11	0	0	1	0	3	0	4	3	0	7	553	3	5	0	1	7	4	5	0	1	1	3	5	2	0	0	4	8	3	0
down5kb_gene	global	adult_blastemas_vs_adult_nonlimbs	downregulated	no	no	yes	0	0	0	0	0	0	0	0	0	0	0	0	0	0	0	0	0	0	0	0	0	0	0	0	0	0	0	0	0	0	0	0	0	0	0	0	0	0	0	0	0	0	0
down5kb_gene	global	adult_blastemas_vs_adult_nonlimbs	downregulated	no	no	no	17	9	1	3	3	0	0	0	7	0	0	64	9	1	0	1	0	0	0	2	2	0	1	413	2	2	0	1	2	1	6	0	0	0	0	5	2	0	0	0	6	4	0
down5kb_gene	global	adult_limbs_vs_subadult_limbs	upregulated	no	no	no	12	0	0	0	2	2	4	0	4	5	9	0	0	0	0	0	4	0	4	0	0	0	0	0	0	0	0	0	0	0	1	0	0	0	0	2	1	6	0	0	0	3	0
down5kb_gene	global	adult_limbs_vs_subadult_limbs	not_diffexp	no	no	no	21	0	0	0	4	3	6	2	3	8	25	0	0	0	0	0	6	0	18	0	0	0	0	0	0	0	0	0	0	0	9	2	0	0	0	6	3	14	0	0	0	1	0
down5kb_gene	global	adult_limbs_vs_subadult_limbs	downregulated	no	no	no	11	0	0	0	2	2	3	2	3	1	10	0	0	0	0	0	1	0	7	0	0	0	0	0	0	0	0	0	0	0	2	1	0	0	0	5	0	8	0	0	0	4	0
down5kb_gene	global	adults_nonlimbs_vs_subadults_nonlimbs	upregulated	no	no	no	12	0	0	0	3	0	4	0	5	4	0	0	0	0	0	0	0	0	0	0	0	3	0	275	0	0	0	0	0	0	2	1	0	0	0	0	1	0	0	0	0	4	0
down5kb_gene	global	adults_nonlimbs_vs_subadults_nonlimbs	not_diffexp	no	no	no	26	0	0	0	5	0	8	0	3	9	0	0	0	0	0	0	0	0	0	0	0	13	0	672	0	0	0	0	0	0	8	1	0	0	0	0	2	0	5	0	0	3	3
down5kb_gene	global	adults_nonlimbs_vs_subadults_nonlimbs	downregulated	no	no	no	6	0	0	0	0	0	1	0	2	1	0	0	0	0	0	0	0	0	0	0	0	4	0	146	0	0	0	0	0	0	2	1	0	0	0	0	1	0	1	0	0	1	2
down5kb_gene	global	age_effect_blastemas_vs_limbs	upregulated	no	no	no	0	0	1	0	0	0	0	0	0	0	0	0	0	0	0	0	0	0	0	0	0	0	0	0	0	0	0	0	0	0	2	0	0	0	0	0	0	0	0	0	0	0	0
down5kb_gene	global	age_effect_blastemas_vs_limbs	not_diffexp	no	no	no	0	0	2	0	0	0	0	0	0	0	0	0	0	0	0	0	0	0	0	0	0	0	0	0	0	0	0	0	0	0	8	0	0	0	0	0	0	0	0	0	0	0	0
down5kb_gene	global	age_effect_blastemas_vs_limbs	downregulated	no	no	no	0	0	0	0	0	0	0	0	0	0	0	0	0	0	0	0	0	0	0	0	0	0	0	0	0	0	0	0	0	0	2	0	0	0	0	0	0	0	0	0	0	0	0
down5kb_gene	global	age_effect_blastemas_vs_nonlimbs	upregulated	no	no	no	0	0	1	0	0	0	0	0	0	0	0	0	0	0	0	0	0	0	0	0	0	0	0	0	0	0	0	0	0	0	2	0	0	0	0	0	0	0	0	0	0	0	0
down5kb_gene	global	age_effect_blastemas_vs_nonlimbs	not_diffexp	no	no	no	0	0	2	0	0	0	0	0	0	0	0	0	0	0	0	0	0	0	0	0	0	0	0	0	0	0	0	0	0	0	8	0	0	0	0	0	3	0	0	0	0	0	0
down5kb_gene	global	age_effect_blastemas_vs_nonlimbs	downregulated	no	no	yes	0	0	0	0	0	0	0	0	0	0	0	0	0	0	0	0	0	0	0	0	0	0	0	0	0	0	0	0	0	0	0	0	0	0	0	0	0	0	0	0	0	0	0
down5kb_gene	global	age_effect_blastemas_vs_nonlimbs	downregulated	no	no	no	0	0	0	0	0	0	0	0	0	0	0	0	0	0	0	0	0	0	0	0	0	0	0	0	0	0	0	0	0	0	2	0	0	0	0	0	1	0	0	0	0	0	0
down5kb_gene	global	age_effect_limbs_vs_nonlimbs	upregulated	no	no	no	0	0	0	0	0	0	0	0	0	0	0	0	0	0	0	0	0	0	0	0	0	0	0	0	0	0	0	0	0	0	0	0	0	0	0	0	0	0	0	0	0	0	0
down5kb_gene	global	age_effect_limbs_vs_nonlimbs	not_diffexp	no	no	no	0	0	0	0	0	0	0	0	0	0	0	0	0	0	0	0	0	0	0	0	0	0	0	0	0	0	0	0	0	0	0	0	0	0	0	0	0	0	0	0	0	0	0
down5kb_gene	global	age_effect_limbs_vs_nonlimbs	downregulated	no	no	no	0	0	0	0	0	0	0	0	0	0	0	0	0	0	0	0	0	0	0	0	0	0	0	0	0	0	0	0	0	0	0	0	0	0	0	0	0	0	0	0	0	0	0
down5kb_gene	global	subadult_blastemas_vs_subadult_limbs	upregulated	no	no	no	0	0	0	0	0	0	0	0	0	0	0	0	0	0	0	0	0	0	0	0	0	0	0	0	0	0	0	0	0	0	0	0	0	0	0	0	0	0	0	0	0	0	0
down5kb_gene	global	subadult_blastemas_vs_subadult_limbs	not_diffexp	no	no	no	0	0	0	0	0	0	0	0	0	0	0	0	0	0	0	0	0	0	0	0	0	0	0	0	0	0	0	0	0	0	0	0	0	0	0	0	0	0	0	0	0	0	0
down5kb_gene	global	subadult_blastemas_vs_subadult_limbs	downregulated	no	no	no	0	0	0	0	0	0	0	0	0	0	0	0	0	0	0	0	0	0	0	0	0	0	0	0	0	0	0	0	0	0	0	0	0	0	0	0	0	0	0	0	0	0	0
down5kb_gene	global	subadult_blastemas_vs_subadult_nonlimbs	upregulated	no	no	no	0	0	0	0	0	0	0	0	0	0	0	0	0	0	0	0	0	0	0	0	0	0	0	0	0	0	0	0	0	0	0	0	0	0	0	0	0	0	0	0	0	0	0
down5kb_gene	global	subadult_blastemas_vs_subadult_nonlimbs	not_diffexp	no	no	no	0	0	0	0	0	0	0	0	0	0	0	0	0	0	1	0	0	0	0	0	0	0	0	0	0	0	0	0	0	0	0	0	0	0	0	0	0	0	0	0	0	0	0
down5kb_gene	global	subadult_blastemas_vs_subadult_nonlimbs	downregulated	no	no	no	0	0	0	0	0	0	0	0	0	0	0	0	0	0	0	0	0	0	0	0	0	0	0	0	0	0	0	0	0	0	0	0	0	0	0	0	0	0	0	0	0	0	0
down5kb_gene	global	subadult_limbs_vs_subadult_nonlimbs	upregulated	no	no	no	0	0	0	0	0	0	0	0	0	0	0	0	0	0	0	0	0	0	0	0	0	0	0	0	0	0	1	0	0	0	0	0	0	0	0	0	0	0	0	0	0	0	0
down5kb_gene	global	subadult_limbs_vs_subadult_nonlimbs	not_diffexp	no	no	no	0	0	0	0	0	0	0	0	0	0	0	0	0	0	0	0	0	0	0	0	0	0	0	0	0	0	26	0	0	0	0	0	0	0	0	0	0	0	0	0	0	0	0
down5kb_gene	global	subadult_limbs_vs_subadult_nonlimbs	downregulated	no	no	no	0	0	0	0	0	0	0	0	0	0	0	0	0	0	0	0	0	0	0	0	0	0	0	0	0	0	2	0	0	0	0	0	0	0	0	0	0	0	0	0	0	0	0
up10kb_gene	native	adult_limbs_vs_subadult_limbs	upregulated	no	no	no	0	0	0	0	0	0	0	0	0	0	0	0	0	0	0	0	0	0	0	0	0	0	0	0	0	0	0	0	0	0	0	0	0	0	0	0	0	0	0	0	0	0	0
up10kb_gene	native	adult_limbs_vs_subadult_limbs	not_diffexp	no	no	no	0	0	0	0	0	0	0	0	0	0	0	0	0	0	0	0	0	0	0	0	0	0	0	0	0	0	0	0	0	0	0	0	0	0	0	0	0	0	0	0	0	0	0
up10kb_gene	native	adult_limbs_vs_subadult_limbs	downregulated	no	no	no	0	0	0	0	0	0	0	0	0	0	0	0	0	0	0	0	0	0	0	0	0	0	0	0	0	0	0	0	0	0	0	0	0	0	0	0	0	0	0	0	0	0	0
up10kb_gene	native	subadult_blastemas_vs_subadult_limbs	upregulated	no	no	no	0	0	0	0	0	0	0	0	0	0	0	0	0	0	0	0	0	0	0	0	0	0	0	0	0	0	0	0	0	0	0	0	0	0	0	0	0	0	0	0	0	0	0
up10kb_gene	native	subadult_blastemas_vs_subadult_limbs	not_diffexp	no	no	no	0	0	0	0	0	0	0	0	0	0	0	0	0	0	0	0	0	0	0	0	0	0	0	0	0	0	0	0	0	0	0	0	0	0	0	0	0	0	0	0	0	0	0
up10kb_gene	native	subadult_blastemas_vs_subadult_limbs	downregulated	no	no	no	0	0	0	0	0	0	0	0	0	0	0	0	0	0	0	0	0	0	0	0	0	0	0	0	0	0	0	0	0	0	0	0	0	0	0	0	0	0	0	0	0	0	0
up10kb_gene	global	adult_blastemas_vs_adult_limbs	upregulated	no	no	no	0	0	0	0	0	0	0	0	0	0	0	0	0	0	0	0	0	0	0	0	0	0	0	0	0	0	0	0	0	0	0	0	0	0	0	0	2	0	0	1	0	0	0
up10kb_gene	global	adult_blastemas_vs_adult_limbs	not_diffexp	no	no	no	25	0	0	0	0	0	0	0	3	0	0	0	0	0	0	0	0	0	0	0	0	0	0	0	0	0	0	0	0	0	26	0	0	0	0	11	7	0	0	4	0	0	0
up10kb_gene	global	adult_blastemas_vs_adult_limbs	downregulated	no	no	no	10	0	0	0	0	0	0	0	0	0	0	0	0	0	0	0	0	0	0	0	0	0	0	0	0	0	0	0	0	0	2	0	0	0	0	3	0	0	0	5	0	0	0
up10kb_gene	global	adult_blastemas_vs_adult_nonlimbs	upregulated	no	no	yes	0	0	0	0	0	0	0	0	0	0	0	0	0	0	0	0	0	0	0	0	0	0	0	0	0	0	0	0	0	0	0	0	0	0	0	0	0	0	0	0	0	0	0
up10kb_gene	global	adult_blastemas_vs_adult_nonlimbs	upregulated	no	no	no	1	2	2	2	5	0	0	0	0	0	0	32	4	0	0	0	0	1	0	3	1	0	2	209	1	0	0	1	0	1	0	0	0	0	0	0	2	0	0	1	0	0	0
up10kb_gene	global	adult_blastemas_vs_adult_nonlimbs	not_diffexp	no	no	no	19	17	3	4	11	0	0	0	3	0	0	107	19	2	0	3	0	7	0	5	1	0	11	731	3	6	0	4	4	5	21	0	1	1	2	9	5	0	0	1	14	6	0
up10kb_gene	global	adult_blastemas_vs_adult_nonlimbs	downregulated	no	no	yes	0	0	0	0	0	0	0	0	0	0	0	0	0	0	0	0	0	0	0	0	0	0	0	0	0	0	0	0	0	0	0	0	0	0	0	0	0	0	0	0	0	0	0
up10kb_gene	global	adult_blastemas_vs_adult_nonlimbs	downregulated	no	no	no	15	16	4	3	12	0	0	0	0	0	0	79	12	0	0	2	0	1	0	4	2	0	3	512	1	2	0	4	4	6	7	0	0	0	1	5	2	0	0	8	11	3	0
up10kb_gene	global	adult_limbs_vs_subadult_limbs	upregulated	no	no	no	8	0	0	0	2	2	3	1	0	4	7	0	0	0	0	0	3	0	7	0	0	0	0	0	0	0	0	0	0	0	4	0	0	0	0	3	1	14	0	0	0	3	0
up10kb_gene	global	adult_limbs_vs_subadult_limbs	not_diffexp	no	no	no	25	0	0	0	12	2	8	2	2	13	37	0	0	0	0	0	3	0	21	0	0	0	0	0	0	0	0	0	0	0	23	2	0	0	0	8	6	27	0	0	0	5	0
up10kb_gene	global	adult_limbs_vs_subadult_limbs	downregulated	no	no	no	2	0	0	0	14	1	2	1	1	0	3	0	0	0	0	0	2	0	3	0	0	0	0	0	0	0	0	0	0	0	1	0	0	0	0	3	2	10	0	0	0	1	0
up10kb_gene	global	adults_nonlimbs_vs_subadults_nonlimbs	upregulated	no	no	no	8	0	0	0	5	0	5	0	0	2	0	0	0	0	0	0	0	0	0	0	0	7	0	344	0	0	0	0	0	0	5	0	0	0	0	0	0	0	7	0	0	3	4
up10kb_gene	global	adults_nonlimbs_vs_subadults_nonlimbs	not_diffexp	no	no	no	25	0	0	0	14	0	7	0	3	15	0	0	0	0	0	0	0	0	0	0	0	19	0	817	0	0	0	0	0	0	23	2	0	0	0	0	9	0	2	0	0	5	10
up10kb_gene	global	adults_nonlimbs_vs_subadults_nonlimbs	downregulated	no	no	no	2	0	0	0	9	0	1	0	0	0	0	0	0	0	0	0	0	0	0	0	0	5	0	291	0	0	0	0	0	0	0	0	0	0	0	0	0	0	2	0	0	1	2
up10kb_gene	global	age_effect_blastemas_vs_limbs	upregulated	no	no	no	0	0	0	0	0	0	0	0	0	0	0	0	0	0	0	0	0	0	0	0	0	0	0	0	0	0	0	0	0	0	1	0	0	0	0	0	0	0	0	0	0	0	0
up10kb_gene	global	age_effect_blastemas_vs_limbs	not_diffexp	no	no	no	0	0	9	0	0	0	0	0	0	0	0	0	0	0	0	0	0	0	0	0	0	0	0	0	0	0	0	0	0	0	25	0	0	0	0	0	0	0	0	0	0	0	0
up10kb_gene	global	age_effect_blastemas_vs_limbs	downregulated	no	no	no	0	0	0	0	0	0	0	0	0	0	0	0	0	0	0	0	0	0	0	0	0	0	0	0	0	0	0	0	0	0	2	0	0	0	0	0	0	0	0	0	0	0	0
up10kb_gene	global	age_effect_blastemas_vs_nonlimbs	upregulated	no	no	no	0	0	1	0	0	0	0	0	0	0	0	0	0	0	0	0	0	0	0	0	0	0	0	0	0	0	0	0	0	0	0	0	0	0	0	0	1	0	0	0	0	0	0
up10kb_gene	global	age_effect_blastemas_vs_nonlimbs	not_diffexp	no	no	yes	0	0	0	0	0	0	0	0	0	0	0	0	0	0	0	0	0	0	0	0	0	0	0	0	0	0	0	0	0	0	0	0	0	0	0	0	0	0	0	0	0	0	0
up10kb_gene	global	age_effect_blastemas_vs_nonlimbs	not_diffexp	no	no	no	0	0	8	0	0	0	0	0	0	0	0	0	0	0	0	0	0	0	0	0	0	0	0	0	0	0	0	0	0	0	24	0	0	0	0	0	8	0	0	0	0	0	0
up10kb_gene	global	age_effect_blastemas_vs_nonlimbs	downregulated	no	no	yes	0	0	0	0	0	0	0	0	0	0	0	0	0	0	0	0	0	0	0	0	0	0	0	0	0	0	0	0	0	0	0	0	0	0	0	0	0	0	0	0	0	0	0
up10kb_gene	global	age_effect_blastemas_vs_nonlimbs	downregulated	no	no	no	0	0	0	0	0	0	0	0	0	0	0	0	0	0	0	0	0	0	0	0	0	0	0	0	0	0	0	0	0	0	4	0	0	0	0	0	0	0	0	0	0	0	0
up10kb_gene	global	age_effect_limbs_vs_nonlimbs	upregulated	no	no	no	0	0	0	0	0	0	0	0	0	0	0	0	0	0	0	0	0	0	0	0	0	0	0	0	0	0	0	0	0	0	0	0	0	0	0	0	0	0	0	0	0	0	0
up10kb_gene	global	age_effect_limbs_vs_nonlimbs	not_diffexp	no	no	no	0	0	0	0	0	0	0	0	0	0	0	0	0	0	0	0	0	0	0	0	0	0	0	0	0	0	0	0	0	0	0	0	0	0	0	0	0	0	0	0	0	0	0
up10kb_gene	global	age_effect_limbs_vs_nonlimbs	downregulated	no	no	no	0	0	0	0	0	0	0	0	0	0	0	0	0	0	0	0	0	0	0	0	0	0	0	0	0	0	0	0	0	0	0	0	0	0	0	0	0	0	0	0	0	0	0
up10kb_gene	global	subadult_blastemas_vs_subadult_limbs	upregulated	no	no	no	0	0	0	0	0	0	0	0	0	0	0	0	0	0	0	0	0	0	0	0	0	0	0	0	0	0	0	0	0	0	0	0	0	0	0	0	0	0	0	0	0	0	0
up10kb_gene	global	subadult_blastemas_vs_subadult_limbs	not_diffexp	no	no	no	0	0	0	0	0	0	0	0	0	0	0	0	0	0	0	0	0	0	0	0	0	0	0	0	0	0	0	0	0	0	0	0	0	0	0	0	0	0	0	0	0	0	0
up10kb_gene	global	subadult_blastemas_vs_subadult_limbs	downregulated	no	no	no	0	0	0	0	0	0	0	0	0	0	0	0	0	0	0	0	0	0	0	0	0	0	0	0	0	0	0	0	0	0	0	0	0	0	0	0	0	0	0	0	0	0	0
up10kb_gene	global	subadult_blastemas_vs_subadult_nonlimbs	upregulated	no	no	no	0	0	0	0	0	0	0	0	0	0	0	0	0	0	0	0	0	0	0	0	0	0	0	0	0	0	0	0	0	0	0	0	0	0	0	0	0	0	0	0	0	0	0
up10kb_gene	global	subadult_blastemas_vs_subadult_nonlimbs	not_diffexp	no	no	no	0	0	0	0	0	0	0	0	0	0	0	0	0	0	5	0	0	0	0	0	0	0	0	0	0	0	0	0	0	0	0	0	0	0	0	0	0	0	0	0	0	0	0
up10kb_gene	global	subadult_blastemas_vs_subadult_nonlimbs	downregulated	no	no	no	0	0	0	0	0	0	0	0	0	0	0	0	0	0	1	0	0	0	0	0	0	0	0	0	0	0	0	0	0	0	0	0	0	0	0	0	0	0	0	0	0	0	0
up10kb_gene	global	subadult_limbs_vs_subadult_nonlimbs	upregulated	no	no	no	0	0	0	0	0	0	0	0	0	0	0	0	0	0	0	0	0	0	0	0	0	0	0	0	0	0	1	0	0	0	0	0	0	0	0	0	0	0	0	0	0	0	0
up10kb_gene	global	subadult_limbs_vs_subadult_nonlimbs	not_diffexp	no	no	no	0	0	0	0	0	0	0	0	0	0	0	0	0	0	0	0	0	0	0	0	0	0	0	0	0	0	22	0	0	0	0	0	0	0	0	0	0	0	0	0	0	0	0
up10kb_gene	global	subadult_limbs_vs_subadult_nonlimbs	downregulated	no	no	no	0	0	0	0	0	0	0	0	0	0	0	0	0	0	0	0	0	0	0	0	0	0	0	0	0	0	1	0	0	0	0	0	0	0	0	0	0	0	0	0	0	0	0
down10kb_gene	native	adult_limbs_vs_subadult_limbs	upregulated	no	no	no	0	0	0	0	0	0	0	0	0	0	0	0	0	0	0	0	0	0	0	0	0	0	0	0	0	0	0	0	0	0	0	0	0	0	0	0	0	0	0	0	0	0	0
down10kb_gene	native	adult_limbs_vs_subadult_limbs	not_diffexp	no	no	no	0	0	0	0	0	0	0	0	0	0	0	0	0	0	0	0	0	0	0	0	0	0	0	0	0	0	0	0	0	0	0	0	0	0	0	0	0	0	0	0	0	0	0
down10kb_gene	native	adult_limbs_vs_subadult_limbs	downregulated	no	no	no	0	0	0	0	0	0	0	0	0	0	0	0	0	0	0	0	0	0	0	0	0	0	0	0	0	0	0	0	0	0	0	0	0	0	0	0	0	0	0	0	0	0	0
down10kb_gene	native	subadult_blastemas_vs_subadult_limbs	upregulated	no	no	no	0	0	0	0	0	0	0	0	0	0	0	0	0	0	0	0	0	0	0	0	0	0	0	0	0	0	0	0	0	0	0	0	0	0	0	0	0	0	0	0	0	0	0
down10kb_gene	native	subadult_blastemas_vs_subadult_limbs	not_diffexp	no	no	no	0	0	0	0	0	0	0	0	0	0	0	0	0	0	0	0	0	0	0	0	0	0	0	0	0	0	0	0	0	0	0	0	0	0	0	0	0	0	0	0	0	0	0
down10kb_gene	native	subadult_blastemas_vs_subadult_limbs	downregulated	no	no	no	0	0	0	0	0	0	0	0	0	0	0	0	0	0	0	0	0	0	0	0	0	0	0	0	0	0	0	0	0	0	0	0	0	0	0	0	0	0	0	0	0	0	0
down10kb_gene	global	adult_blastemas_vs_adult_limbs	upregulated	no	no	no	4	0	0	0	0	0	0	0	0	0	0	0	0	0	0	0	0	0	0	0	0	0	0	0	0	0	0	0	0	0	0	0	0	0	0	0	2	0	0	0	0	0	0
down10kb_gene	global	adult_blastemas_vs_adult_limbs	not_diffexp	no	no	no	41	0	0	0	0	0	0	0	10	0	0	0	0	0	0	0	0	0	0	0	0	0	0	0	0	0	0	0	0	0	10	0	0	0	0	6	3	0	0	6	0	0	0
down10kb_gene	global	adult_blastemas_vs_adult_limbs	downregulated	no	no	no	14	0	0	0	0	0	0	0	5	0	0	0	0	0	0	0	0	0	0	0	0	0	0	0	0	0	0	0	0	0	2	0	0	0	0	1	0	0	0	2	0	0	0
down10kb_gene	global	adult_blastemas_vs_adult_nonlimbs	upregulated	no	no	yes	0	0	0	0	0	0	0	0	0	0	0	0	0	0	0	0	0	0	0	0	0	0	0	0	0	0	0	0	0	0	0	0	0	0	0	0	0	0	0	0	0	0	0
down10kb_gene	global	adult_blastemas_vs_adult_nonlimbs	upregulated	no	no	no	5	3	3	1	3	0	0	0	0	0	0	24	5	0	0	0	0	0	0	0	3	0	1	212	2	0	0	1	1	3	0	0	0	0	0	0	2	0	0	0	2	0	0
down10kb_gene	global	adult_blastemas_vs_adult_nonlimbs	not_diffexp	no	no	no	35	18	1	3	8	0	0	0	6	0	0	115	13	4	0	2	0	2	0	8	2	0	8	808	6	5	0	4	7	10	10	0	3	4	2	5	3	0	0	5	10	3	0
down10kb_gene	global	adult_blastemas_vs_adult_nonlimbs	downregulated	no	no	yes	0	0	0	0	0	0	0	0	0	0	0	0	0	0	0	0	0	0	0	0	0	0	0	0	0	0	0	0	0	0	0	0	0	0	0	0	0	0	0	0	0	0	0
down10kb_gene	global	adult_blastemas_vs_adult_nonlimbs	downregulated	no	no	no	19	19	2	6	2	0	0	0	9	0	0	91	6	0	0	0	0	5	0	7	3	0	2	582	3	4	0	3	4	3	2	0	0	0	1	2	0	0	0	3	4	2	0
down10kb_gene	global	adult_limbs_vs_subadult_limbs	upregulated	no	yes	no	0	0	0	0	0	0	0	0	0	0	0	0	0	0	0	0	0	0	0	0	0	0	0	0	0	0	0	0	0	0	0	0	0	0	0	0	0	0	0	0	0	0	0
down10kb_gene	global	adult_limbs_vs_subadult_limbs	upregulated	no	no	no	14	0	0	0	3	2	3	3	7	7	23	0	0	0	0	0	9	0	12	0	0	0	0	0	0	0	0	0	0	0	1	1	0	0	0	1	0	4	0	0	0	1	0
down10kb_gene	global	adult_limbs_vs_subadult_limbs	not_diffexp	no	no	no	30	0	0	0	7	4	5	6	3	11	35	0	0	0	0	0	9	0	20	0	0	0	0	0	0	0	0	0	0	0	10	1	0	0	0	5	5	15	0	0	0	4	0
down10kb_gene	global	adult_limbs_vs_subadult_limbs	downregulated	no	no	no	15	0	0	0	3	1	3	1	5	2	11	0	0	0	0	0	1	0	3	0	0	0	0	0	0	0	0	0	0	0	1	0	0	0	0	1	0	7	0	0	0	0	0
down10kb_gene	global	adults_nonlimbs_vs_subadults_nonlimbs	upregulated	no	no	no	20	0	0	0	4	0	3	0	9	5	0	0	0	0	0	0	0	0	0	0	0	4	0	417	0	0	0	0	0	0	0	1	0	0	0	0	0	0	2	0	0	0	8
down10kb_gene	global	adults_nonlimbs_vs_subadults_nonlimbs	not_diffexp	no	no	no	29	0	0	0	5	0	6	0	4	14	0	0	0	0	0	0	0	0	0	0	0	29	0	958	0	0	0	0	0	0	11	1	0	0	0	0	4	0	1	0	0	5	4
down10kb_gene	global	adults_nonlimbs_vs_subadults_nonlimbs	downregulated	no	no	no	10	0	0	0	4	0	2	0	2	1	0	0	0	0	0	0	0	0	0	0	0	8	0	227	0	0	0	0	0	0	1	0	0	0	0	0	1	0	0	0	0	0	3
down10kb_gene	global	age_effect_blastemas_vs_limbs	upregulated	no	no	no	0	0	3	0	0	0	0	0	0	0	0	0	0	0	0	0	0	0	0	0	0	0	0	0	0	0	0	0	0	0	0	0	0	0	0	0	0	0	0	0	0	0	0
down10kb_gene	global	age_effect_blastemas_vs_limbs	not_diffexp	no	no	no	0	0	2	0	0	0	0	0	0	0	0	0	0	0	0	0	0	0	0	0	0	0	0	0	0	0	0	0	0	0	12	0	0	0	0	0	0	0	0	0	0	0	0
down10kb_gene	global	age_effect_blastemas_vs_limbs	downregulated	no	no	no	0	0	1	0	0	0	0	0	0	0	0	0	0	0	0	0	0	0	0	0	0	0	0	0	0	0	0	0	0	0	0	0	0	0	0	0	0	0	0	0	0	0	0
down10kb_gene	global	age_effect_blastemas_vs_nonlimbs	upregulated	no	no	yes	0	0	0	0	0	0	0	0	0	0	0	0	0	0	0	0	0	0	0	0	0	0	0	0	0	0	0	0	0	0	0	0	0	0	0	0	0	0	0	0	0	0	0
down10kb_gene	global	age_effect_blastemas_vs_nonlimbs	upregulated	no	no	no	0	0	2	0	0	0	0	0	0	0	0	0	0	0	0	0	0	0	0	0	0	0	0	0	0	0	0	0	0	0	0	0	0	0	0	0	1	0	0	0	0	0	0
down10kb_gene	global	age_effect_blastemas_vs_nonlimbs	not_diffexp	no	no	no	0	0	3	0	0	0	0	0	0	0	0	0	0	0	0	0	0	0	0	0	0	0	0	0	0	0	0	0	0	0	12	0	0	0	0	0	4	0	0	0	0	0	0
down10kb_gene	global	age_effect_blastemas_vs_nonlimbs	downregulated	no	no	yes	0	0	0	0	0	0	0	0	0	0	0	0	0	0	0	0	0	0	0	0	0	0	0	0	0	0	0	0	0	0	0	0	0	0	0	0	0	0	0	0	0	0	0
down10kb_gene	global	age_effect_blastemas_vs_nonlimbs	downregulated	no	no	no	0	0	1	0	0	0	0	0	0	0	0	0	0	0	0	0	0	0	0	0	0	0	0	0	0	0	0	0	0	0	0	0	0	0	0	0	0	0	0	0	0	0	0
down10kb_gene	global	age_effect_limbs_vs_nonlimbs	upregulated	no	no	no	0	0	0	0	0	0	0	0	0	0	0	0	0	0	0	0	0	0	0	0	0	0	0	0	0	0	0	0	0	0	0	0	0	0	0	0	0	0	0	0	0	0	0
down10kb_gene	global	age_effect_limbs_vs_nonlimbs	not_diffexp	no	no	no	0	0	0	0	0	0	0	0	0	0	0	0	0	0	0	0	0	0	0	0	0	0	0	0	0	0	0	0	0	0	0	0	0	0	0	0	0	0	0	0	0	0	0
down10kb_gene	global	age_effect_limbs_vs_nonlimbs	downregulated	no	no	no	0	0	0	0	0	0	0	0	0	0	0	0	0	0	0	0	0	0	0	0	0	0	0	0	0	0	0	0	0	0	0	0	0	0	0	0	0	0	0	0	0	0	0
down10kb_gene	global	subadult_blastemas_vs_subadult_limbs	upregulated	no	no	no	0	0	0	0	0	0	0	0	0	0	0	0	0	0	0	0	0	0	0	0	0	0	0	0	0	0	0	0	0	0	0	0	0	0	0	0	0	0	0	0	0	0	0
down10kb_gene	global	subadult_blastemas_vs_subadult_limbs	not_diffexp	no	no	no	0	0	0	0	0	0	0	0	0	0	0	0	0	0	0	0	0	0	0	0	0	0	0	0	0	0	0	0	0	0	0	0	0	0	0	0	0	0	0	0	0	0	0
down10kb_gene	global	subadult_blastemas_vs_subadult_limbs	downregulated	no	no	no	0	0	0	0	0	0	0	0	0	0	0	0	0	0	0	0	0	0	0	0	0	0	0	0	0	0	0	0	0	0	0	0	0	0	0	0	0	0	0	0	0	0	0
down10kb_gene	global	subadult_blastemas_vs_subadult_nonlimbs	upregulated	no	no	no	0	0	0	0	0	0	0	0	0	0	0	0	0	0	0	0	0	0	0	0	0	0	0	0	0	0	0	0	0	0	0	0	0	0	0	0	0	0	0	0	0	0	0
down10kb_gene	global	subadult_blastemas_vs_subadult_nonlimbs	not_diffexp	no	no	no	0	0	0	0	0	0	0	0	0	0	0	0	0	0	4	0	0	0	0	0	0	0	0	0	0	0	0	0	0	0	0	0	0	0	0	0	0	0	0	0	0	0	0
down10kb_gene	global	subadult_blastemas_vs_subadult_nonlimbs	downregulated	no	no	no	0	0	0	0	0	0	0	0	0	0	0	0	0	0	1	0	0	0	0	0	0	0	0	0	0	0	0	0	0	0	0	0	0	0	0	0	0	0	0	0	0	0	0
down10kb_gene	global	subadult_limbs_vs_subadult_nonlimbs	upregulated	no	no	no	0	0	0	0	0	0	0	0	0	0	0	0	0	0	0	0	0	0	0	0	0	0	0	0	0	0	1	0	0	0	0	0	0	0	0	0	0	0	0	0	0	0	0
down10kb_gene	global	subadult_limbs_vs_subadult_nonlimbs	not_diffexp	no	no	no	0	0	0	0	0	0	0	0	0	0	0	0	0	0	0	0	0	0	0	0	0	0	0	0	0	0	26	0	0	0	0	0	0	0	0	0	0	0	0	0	0	0	0
down10kb_gene	global	subadult_limbs_vs_subadult_nonlimbs	downregulated	no	no	no	0	0	0	0	0	0	0	0	0	0	0	0	0	0	0	0	0	0	0	0	0	0	0	0	0	0	0	0	0	0	0	0	0	0	0	0	0	0	0	0	0	0	0
up50kb_gene	native	adult_limbs_vs_subadult_limbs	upregulated	no	no	no	0	0	0	0	0	0	0	0	0	0	0	0	0	0	0	0	0	0	0	0	0	0	0	0	0	0	0	0	0	0	0	0	0	0	0	0	0	0	0	0	0	0	0
up50kb_gene	native	adult_limbs_vs_subadult_limbs	not_diffexp	no	no	no	0	0	0	0	0	0	0	0	0	0	0	0	0	0	0	0	0	0	0	0	0	0	0	0	0	0	0	0	0	0	0	0	0	0	0	0	0	0	0	0	0	0	0
up50kb_gene	native	adult_limbs_vs_subadult_limbs	downregulated	no	no	no	0	0	0	0	0	0	0	0	0	0	0	0	0	0	0	0	0	0	0	0	0	0	0	0	0	0	0	0	0	0	0	0	0	0	0	0	0	0	0	0	0	0	0
up50kb_gene	native	subadult_blastemas_vs_subadult_limbs	upregulated	no	no	no	0	0	0	0	0	0	0	0	0	0	0	0	0	0	0	0	0	0	0	0	0	0	0	0	0	0	0	0	0	0	0	0	0	0	0	0	0	0	0	0	0	0	0
up50kb_gene	native	subadult_blastemas_vs_subadult_limbs	not_diffexp	no	no	no	0	0	0	0	0	0	0	0	0	0	0	0	0	0	0	0	0	0	0	0	0	0	0	0	0	0	0	0	0	0	0	0	0	0	0	0	0	0	0	0	0	0	0
up50kb_gene	native	subadult_blastemas_vs_subadult_limbs	downregulated	no	no	no	0	0	0	0	0	0	0	0	0	0	0	0	0	0	0	0	0	0	0	0	0	0	0	0	0	0	0	0	0	0	0	0	0	0	0	0	0	0	0	0	0	0	0
up50kb_gene	global	adult_blastemas_vs_adult_limbs	upregulated	no	yes	no	0	0	0	0	0	0	0	0	0	0	0	0	0	0	0	0	0	0	0	0	0	0	0	0	0	0	0	0	0	0	0	0	0	0	0	0	0	0	0	0	0	0	0
up50kb_gene	global	adult_blastemas_vs_adult_limbs	upregulated	no	no	no	49	0	0	0	0	0	0	0	3	0	0	0	0	0	0	0	0	0	0	0	0	0	0	0	0	0	0	0	0	0	16	0	0	0	0	7	1	0	0	6	0	0	0
up50kb_gene	global	adult_blastemas_vs_adult_limbs	not_diffexp	no	no	no	248	0	0	0	0	0	0	0	45	0	0	0	0	0	0	0	0	0	0	0	0	0	0	0	0	0	0	0	0	0	71	0	0	0	0	45	27	0	0	30	0	0	0
up50kb_gene	global	adult_blastemas_vs_adult_limbs	downregulated	no	yes	no	0	0	0	0	0	0	0	0	0	0	0	0	0	0	0	0	0	0	0	0	0	0	0	0	0	0	0	0	0	0	0	0	0	0	0	0	0	0	0	0	0	0	0
up50kb_gene	global	adult_blastemas_vs_adult_limbs	downregulated	no	no	no	95	0	0	0	0	0	0	0	5	0	0	0	0	0	0	0	0	0	0	0	0	0	0	0	0	0	0	0	0	0	11	0	0	0	0	22	5	0	0	14	0	0	0
up50kb_gene	global	adult_blastemas_vs_adult_nonlimbs	upregulated	no	no	yes	0	0	0	0	0	0	0	0	0	0	0	0	0	0	0	0	0	0	0	0	0	0	0	0	0	0	0	0	0	0	0	0	0	0	0	0	0	0	0	0	0	0	0
up50kb_gene	global	adult_blastemas_vs_adult_nonlimbs	upregulated	no	no	no	39	24	11	7	31	0	0	0	4	0	0	174	20	3	0	3	0	3	0	8	7	0	4	1834	9	3	0	8	10	13	15	0	1	3	7	6	0	0	0	6	11	1	0
up50kb_gene	global	adult_blastemas_vs_adult_nonlimbs	not_diffexp	no	no	no	205	105	42	36	51	0	0	0	34	0	0	748	117	17	0	14	0	25	0	46	20	0	41	6617	38	33	0	24	40	29	59	0	8	4	22	34	22	0	0	21	53	32	0
up50kb_gene	global	adult_blastemas_vs_adult_nonlimbs	downregulated	no	no	yes	0	0	0	0	0	0	0	0	0	0	0	0	0	0	0	0	0	0	0	0	0	0	0	0	0	0	0	0	0	0	0	0	0	0	0	0	0	0	0	0	0	0	0
up50kb_gene	global	adult_blastemas_vs_adult_nonlimbs	downregulated	no	no	no	148	72	40	18	58	0	0	0	15	0	0	650	117	15	0	9	0	14	0	25	15	0	35	5436	22	13	0	21	23	31	24	0	4	2	14	34	11	0	0	23	64	24	0
up50kb_gene	global	adult_limbs_vs_subadult_limbs	upregulated	no	yes	no	0	0	0	0	0	0	0	0	0	0	0	0	0	0	0	0	0	0	0	0	0	0	0	0	0	0	0	0	0	0	0	0	0	0	0	0	0	0	0	0	0	0	0
up50kb_gene	global	adult_limbs_vs_subadult_limbs	upregulated	no	no	no	96	0	0	0	23	13	22	6	7	21	94	0	0	0	0	0	24	0	20	0	0	0	0	0	0	0	0	0	0	0	11	1	0	0	0	20	9	56	0	0	0	15	0
up50kb_gene	global	adult_limbs_vs_subadult_limbs	not_diffexp	no	no	no	200	0	0	0	60	22	58	31	28	76	290	0	0	0	0	0	48	0	51	0	0	0	0	0	0	0	0	0	0	0	57	5	0	0	0	41	16	92	0	0	0	29	0
up50kb_gene	global	adult_limbs_vs_subadult_limbs	downregulated	no	yes	no	0	0	0	0	0	0	0	0	0	0	0	0	0	0	0	0	0	0	0	0	0	0	0	0	0	0	0	0	0	0	0	0	0	0	0	0	0	0	0	0	0	0	0
up50kb_gene	global	adult_limbs_vs_subadult_limbs	downregulated	no	no	no	96	0	0	0	57	7	16	6	18	18	71	0	0	0	0	0	12	0	17	0	0	0	0	0	0	0	0	0	0	0	30	3	0	0	0	13	8	43	0	0	0	13	0
up50kb_gene	global	adults_nonlimbs_vs_subadults_nonlimbs	upregulated	no	no	no	104	0	0	0	38	0	26	0	9	18	0	0	0	0	0	0	0	0	0	0	0	47	0	3679	0	0	0	0	0	0	18	2	0	0	0	0	7	0	10	0	0	21	14
up50kb_gene	global	adults_nonlimbs_vs_subadults_nonlimbs	not_diffexp	no	no	no	254	0	0	0	59	0	62	0	31	82	0	0	0	0	0	0	0	0	0	0	0	124	0	7781	0	0	0	0	0	0	67	5	0	0	0	0	23	0	21	0	0	24	21
up50kb_gene	global	adults_nonlimbs_vs_subadults_nonlimbs	downregulated	no	no	no	34	0	0	0	43	0	8	0	13	15	0	0	0	0	0	0	0	0	0	0	0	36	0	2427	0	0	0	0	0	0	13	2	0	0	0	0	3	0	4	0	0	12	5
up50kb_gene	global	age_effect_blastemas_vs_limbs	upregulated	no	no	no	0	0	26	0	0	0	0	0	0	0	0	0	0	0	0	0	0	0	0	0	0	0	0	0	0	0	0	0	0	0	17	0	0	0	0	0	0	0	0	0	0	0	0
up50kb_gene	global	age_effect_blastemas_vs_limbs	not_diffexp	no	no	no	0	0	51	0	0	0	0	0	0	0	0	0	0	0	0	0	0	0	0	0	0	0	0	0	0	0	0	0	0	0	71	0	0	0	0	0	0	0	0	0	0	0	0
up50kb_gene	global	age_effect_blastemas_vs_limbs	downregulated	no	no	no	0	0	16	0	0	0	0	0	0	0	0	0	0	0	0	0	0	0	0	0	0	0	0	0	0	0	0	0	0	0	10	0	0	0	0	0	0	0	0	0	0	0	0
up50kb_gene	global	age_effect_blastemas_vs_nonlimbs	upregulated	no	no	yes	0	0	0	0	0	0	0	0	0	0	0	0	0	0	0	0	0	0	0	0	0	0	0	0	0	0	0	0	0	0	0	0	0	0	0	0	0	0	0	0	0	0	0
up50kb_gene	global	age_effect_blastemas_vs_nonlimbs	upregulated	no	no	no	0	0	16	0	0	0	0	0	0	0	0	0	0	0	0	0	0	0	0	0	0	0	0	0	0	0	0	0	0	0	13	0	0	0	0	0	2	0	0	0	0	0	0
up50kb_gene	global	age_effect_blastemas_vs_nonlimbs	not_diffexp	no	no	yes	0	0	0	0	0	0	0	0	0	0	0	0	0	0	0	0	0	0	0	0	0	0	0	0	0	0	0	0	0	0	0	0	0	0	0	0	0	0	0	0	0	0	0
up50kb_gene	global	age_effect_blastemas_vs_nonlimbs	not_diffexp	no	no	no	0	0	57	0	0	0	0	0	0	0	0	0	0	0	0	0	0	0	0	0	0	0	0	0	0	0	0	0	0	0	70	0	0	0	0	0	24	0	0	0	0	0	0
up50kb_gene	global	age_effect_blastemas_vs_nonlimbs	downregulated	no	no	yes	0	0	0	0	0	0	0	0	0	0	0	0	0	0	0	0	0	0	0	0	0	0	0	0	0	0	0	0	0	0	0	0	0	0	0	0	0	0	0	0	0	0	0
up50kb_gene	global	age_effect_blastemas_vs_nonlimbs	downregulated	no	no	no	0	0	20	0	0	0	0	0	0	0	0	0	0	0	0	0	0	0	0	0	0	0	0	0	0	0	0	0	0	0	15	0	0	0	0	0	7	0	0	0	0	0	0
up50kb_gene	global	age_effect_limbs_vs_nonlimbs	upregulated	no	no	no	0	0	0	0	0	0	0	0	0	0	0	0	0	0	0	0	0	0	0	0	0	0	0	0	0	0	0	0	0	0	0	0	0	0	0	0	0	0	0	0	0	0	0
up50kb_gene	global	age_effect_limbs_vs_nonlimbs	not_diffexp	no	no	no	0	0	0	0	0	0	0	0	0	0	0	0	0	0	0	0	0	0	0	0	0	0	0	0	0	0	0	0	0	0	0	0	0	0	0	0	0	0	0	0	0	0	0
up50kb_gene	global	age_effect_limbs_vs_nonlimbs	downregulated	no	no	no	0	0	0	0	0	0	0	0	0	0	0	0	0	0	0	0	0	0	0	0	0	0	0	0	0	0	0	0	0	0	0	0	0	0	0	0	0	0	0	0	0	0	0
up50kb_gene	global	subadult_blastemas_vs_subadult_limbs	upregulated	no	no	no	0	0	0	0	0	0	0	0	0	0	0	0	0	0	0	0	0	0	0	0	0	0	0	0	0	0	0	0	0	0	0	0	0	0	0	0	0	0	0	0	0	0	0
up50kb_gene	global	subadult_blastemas_vs_subadult_limbs	not_diffexp	no	no	no	0	0	0	0	0	0	0	0	0	0	0	0	0	0	0	0	0	0	0	0	0	0	0	0	0	0	0	0	0	0	0	0	0	0	0	0	0	0	0	0	0	0	0
up50kb_gene	global	subadult_blastemas_vs_subadult_limbs	downregulated	no	yes	no	0	0	0	0	0	0	0	0	0	0	0	0	0	0	0	0	0	0	0	0	0	0	0	0	0	0	0	0	0	0	0	0	0	0	0	0	0	0	0	0	0	0	0
up50kb_gene	global	subadult_blastemas_vs_subadult_limbs	downregulated	no	no	no	0	0	0	0	0	0	0	0	0	0	0	0	0	0	0	0	0	0	0	0	0	0	0	0	0	0	0	0	0	0	0	0	0	0	0	0	0	0	0	0	0	0	0
up50kb_gene	global	subadult_blastemas_vs_subadult_nonlimbs	upregulated	no	no	no	0	0	0	0	0	0	0	0	0	0	0	0	0	0	1	0	0	0	0	0	0	0	0	0	0	0	0	0	0	0	0	0	0	0	0	0	0	0	0	0	0	0	0
up50kb_gene	global	subadult_blastemas_vs_subadult_nonlimbs	not_diffexp	no	no	no	0	0	0	0	0	0	0	0	0	0	0	0	0	0	23	0	0	0	0	0	0	0	0	0	0	0	0	0	0	0	0	0	0	0	0	0	0	0	0	0	0	0	0
up50kb_gene	global	subadult_blastemas_vs_subadult_nonlimbs	downregulated	no	no	no	0	0	0	0	0	0	0	0	0	0	0	0	0	0	0	0	0	0	0	0	0	0	0	0	0	0	0	0	0	0	0	0	0	0	0	0	0	0	0	0	0	0	0
up50kb_gene	global	subadult_limbs_vs_subadult_nonlimbs	upregulated	no	no	no	0	0	0	0	0	0	0	0	0	0	0	0	0	0	0	0	0	0	0	0	0	0	0	0	0	0	6	0	0	0	0	0	0	0	0	0	0	0	0	0	0	0	0
up50kb_gene	global	subadult_limbs_vs_subadult_nonlimbs	not_diffexp	no	no	no	0	0	0	0	0	0	0	0	0	0	0	0	0	0	0	0	0	0	0	0	0	0	0	0	0	0	70	0	0	0	0	0	0	0	0	0	0	0	0	0	0	0	0
up50kb_gene	global	subadult_limbs_vs_subadult_nonlimbs	downregulated	no	no	no	0	0	0	0	0	0	0	0	0	0	0	0	0	0	0	0	0	0	0	0	0	0	0	0	0	0	8	0	0	0	0	0	0	0	0	0	0	0	0	0	0	0	0
down50kb_gene	native	adult_limbs_vs_subadult_limbs	upregulated	no	no	no	0	0	0	0	0	0	0	0	0	0	0	0	0	0	0	0	0	0	0	0	0	0	0	0	0	0	0	0	0	0	0	0	0	0	0	0	0	0	0	0	0	0	0
down50kb_gene	native	adult_limbs_vs_subadult_limbs	not_diffexp	no	no	no	0	0	0	0	0	0	0	0	0	0	0	0	0	0	0	0	0	0	0	0	0	0	0	0	0	0	0	0	0	0	0	0	0	0	0	0	0	0	0	0	0	0	0
down50kb_gene	native	adult_limbs_vs_subadult_limbs	downregulated	no	no	no	0	0	0	0	0	0	0	0	0	0	0	0	0	0	0	0	0	0	0	0	0	0	0	0	0	0	0	0	0	0	0	0	0	0	0	0	0	0	0	0	0	0	0
down50kb_gene	native	subadult_blastemas_vs_subadult_limbs	upregulated	no	no	no	0	0	0	0	0	0	0	0	0	0	0	0	0	0	0	0	0	0	0	0	0	0	0	0	0	0	0	0	0	0	0	0	0	0	0	0	0	0	0	0	0	0	0
down50kb_gene	native	subadult_blastemas_vs_subadult_limbs	not_diffexp	yes	no	no	0	0	0	0	0	0	0	0	0	0	0	0	0	0	0	0	0	0	0	0	0	0	0	0	0	0	0	0	0	0	0	0	0	0	0	0	0	0	0	0	0	0	0
down50kb_gene	native	subadult_blastemas_vs_subadult_limbs	not_diffexp	no	no	no	0	0	0	0	0	0	0	0	0	0	0	0	0	0	0	0	0	0	0	0	0	0	0	0	0	0	0	0	0	0	0	0	0	0	0	0	0	0	0	0	0	0	0
down50kb_gene	native	subadult_blastemas_vs_subadult_limbs	downregulated	no	no	no	0	0	0	0	0	0	0	0	0	0	0	0	0	0	0	0	0	0	0	0	0	0	0	0	0	0	0	0	0	0	0	0	0	0	0	0	0	0	0	0	0	0	0
down50kb_gene	global	adult_blastemas_vs_adult_limbs	upregulated	no	no	no	43	0	0	0	0	0	0	0	8	0	0	0	0	0	0	0	0	0	0	0	0	0	0	0	0	0	0	0	0	0	13	0	0	0	0	7	7	0	0	9	0	0	0
down50kb_gene	global	adult_blastemas_vs_adult_limbs	not_diffexp	no	no	no	321	0	0	0	0	0	0	0	42	0	0	0	0	0	0	0	0	0	0	0	0	0	0	0	0	0	0	0	0	0	63	0	0	0	0	31	38	0	0	34	0	0	0
down50kb_gene	global	adult_blastemas_vs_adult_limbs	downregulated	no	yes	no	0	0	0	0	0	0	0	0	0	0	0	0	0	0	0	0	0	0	0	0	0	0	0	0	0	0	0	0	0	0	0	0	0	0	0	0	0	0	0	0	0	0	0
down50kb_gene	global	adult_blastemas_vs_adult_limbs	downregulated	no	no	no	113	0	0	0	0	0	0	0	21	0	0	0	0	0	0	0	0	0	0	0	0	0	0	0	0	0	0	0	0	0	20	0	0	0	0	30	10	0	0	18	0	0	0
down50kb_gene	global	adult_blastemas_vs_adult_nonlimbs	upregulated	no	no	yes	0	0	0	0	0	0	0	0	0	0	0	0	0	0	0	0	0	0	0	0	0	0	0	0	0	0	0	0	0	0	0	0	0	0	0	0	0	0	0	0	0	0	0
down50kb_gene	global	adult_blastemas_vs_adult_nonlimbs	upregulated	no	no	no	52	27	9	6	12	0	0	0	10	0	0	257	40	8	0	4	0	9	0	11	5	0	7	2131	9	8	0	7	6	7	10	0	1	0	7	6	6	0	0	7	12	2	0
down50kb_gene	global	adult_blastemas_vs_adult_nonlimbs	not_diffexp	no	no	yes	0	0	0	0	0	0	0	0	0	0	0	0	0	0	0	0	0	0	0	0	0	0	0	0	0	0	0	0	0	0	0	0	0	0	0	0	0	0	0	0	0	0	0
down50kb_gene	global	adult_blastemas_vs_adult_nonlimbs	not_diffexp	no	no	no	252	148	34	27	84	0	0	0	33	0	0	1019	132	29	0	21	0	31	0	36	28	0	69	7801	41	31	0	44	31	44	56	0	6	3	12	25	26	0	0	27	52	28	0
down50kb_gene	global	adult_blastemas_vs_adult_nonlimbs	downregulated	no	no	yes	0	0	0	0	0	0	0	0	0	0	0	0	0	0	0	0	0	0	0	0	0	0	0	0	0	0	0	0	0	0	0	0	0	0	0	0	0	0	0	0	0	0	0
down50kb_gene	global	adult_blastemas_vs_adult_nonlimbs	downregulated	no	no	no	173	76	40	25	55	0	0	0	28	0	0	815	133	17	0	7	0	13	0	31	27	0	19	6571	28	23	0	18	22	31	30	0	10	7	20	37	23	0	0	27	63	22	0
down50kb_gene	global	adult_limbs_vs_subadult_limbs	upregulated	no	yes	no	0	0	0	0	0	0	0	0	0	0	0	0	0	0	0	0	0	0	0	0	0	0	0	0	0	0	0	0	0	0	0	0	0	0	0	0	0	0	0	0	0	0	0
down50kb_gene	global	adult_limbs_vs_subadult_limbs	upregulated	no	no	no	108	0	0	0	35	9	32	11	19	19	143	0	0	0	0	0	23	0	22	0	0	0	0	0	0	0	0	0	0	0	19	4	0	0	0	24	9	37	0	0	0	13	0
down50kb_gene	global	adult_limbs_vs_subadult_limbs	not_diffexp	no	no	no	253	0	0	0	77	24	62	18	33	85	292	0	0	0	0	0	52	0	67	0	0	0	0	0	0	0	0	0	0	0	48	3	0	0	0	29	35	76	0	0	0	20	0
down50kb_gene	global	adult_limbs_vs_subadult_limbs	downregulated	no	yes	no	0	0	0	0	0	0	0	0	0	0	0	0	0	0	0	0	0	0	0	0	0	0	0	0	0	0	0	0	0	0	0	0	0	0	0	0	0	0	0	0	0	0	0
down50kb_gene	global	adult_limbs_vs_subadult_limbs	downregulated	no	no	no	116	0	0	0	39	15	26	10	19	24	361	0	0	0	0	0	29	0	22	0	0	0	0	0	0	0	0	0	0	0	29	6	0	0	0	15	11	45	0	0	0	19	0
down50kb_gene	global	adults_nonlimbs_vs_subadults_nonlimbs	upregulated	no	no	no	135	0	0	0	40	0	40	0	25	35	0	0	0	0	0	0	0	0	0	0	0	73	0	4636	0	0	0	0	0	0	26	9	0	0	0	0	14	0	11	0	0	15	14
down50kb_gene	global	adults_nonlimbs_vs_subadults_nonlimbs	not_diffexp	no	no	no	303	0	0	0	84	0	65	0	35	76	0	0	0	0	0	0	0	0	0	0	0	172	0	9410	0	0	0	0	0	0	56	3	0	0	0	0	34	0	19	0	0	26	34
down50kb_gene	global	adults_nonlimbs_vs_subadults_nonlimbs	downregulated	no	no	no	39	0	0	0	27	0	15	0	11	17	0	0	0	0	0	0	0	0	0	0	0	27	0	2457	0	0	0	0	0	0	14	1	0	0	0	0	7	0	4	0	0	11	6
down50kb_gene	global	age_effect_blastemas_vs_limbs	upregulated	no	no	no	0	0	11	0	0	0	0	0	0	0	0	0	0	0	0	0	0	0	0	0	0	0	0	0	0	0	0	0	0	0	14	0	0	0	0	0	0	0	0	0	0	0	0
down50kb_gene	global	age_effect_blastemas_vs_limbs	not_diffexp	no	no	no	0	0	50	0	0	0	0	0	0	0	0	0	0	0	0	0	0	0	0	0	0	0	0	0	0	0	0	0	0	0	69	0	0	0	0	0	0	0	0	0	0	0	0
down50kb_gene	global	age_effect_blastemas_vs_limbs	downregulated	no	no	no	0	0	22	0	0	0	0	0	0	0	0	0	0	0	0	0	0	0	0	0	0	0	0	0	0	0	0	0	0	0	13	0	0	0	0	0	0	0	0	0	0	0	0
down50kb_gene	global	age_effect_blastemas_vs_nonlimbs	upregulated	no	no	yes	0	0	0	0	0	0	0	0	0	0	0	0	0	0	0	0	0	0	0	0	0	0	0	0	0	0	0	0	0	0	0	0	0	0	0	0	0	0	0	0	0	0	0
down50kb_gene	global	age_effect_blastemas_vs_nonlimbs	upregulated	no	no	no	0	0	8	0	0	0	0	0	0	0	0	0	0	0	0	0	0	0	0	0	0	0	0	0	0	0	0	0	0	0	8	0	0	0	0	0	4	0	0	0	0	0	0
down50kb_gene	global	age_effect_blastemas_vs_nonlimbs	not_diffexp	no	no	yes	0	0	0	0	0	0	0	0	0	0	0	0	0	0	0	0	0	0	0	0	0	0	0	0	0	0	0	0	0	0	0	0	0	0	0	0	0	0	0	0	0	0	0
down50kb_gene	global	age_effect_blastemas_vs_nonlimbs	not_diffexp	no	no	no	0	0	58	0	0	0	0	0	0	0	0	0	0	0	0	0	0	0	0	0	0	0	0	0	0	0	0	0	0	0	74	0	0	0	0	0	43	0	0	0	0	0	0
down50kb_gene	global	age_effect_blastemas_vs_nonlimbs	downregulated	no	no	yes	0	0	0	0	0	0	0	0	0	0	0	0	0	0	0	0	0	0	0	0	0	0	0	0	0	0	0	0	0	0	0	0	0	0	0	0	0	0	0	0	0	0	0
down50kb_gene	global	age_effect_blastemas_vs_nonlimbs	downregulated	no	no	no	0	0	17	0	0	0	0	0	0	0	0	0	0	0	0	0	0	0	0	0	0	0	0	0	0	0	0	0	0	0	14	0	0	0	0	0	8	0	0	0	0	0	0
down50kb_gene	global	age_effect_limbs_vs_nonlimbs	upregulated	no	no	no	0	0	0	0	0	0	0	0	0	0	0	0	0	0	0	0	0	0	0	0	0	0	0	0	0	0	0	0	0	0	0	0	0	0	0	0	0	0	0	0	0	0	0
down50kb_gene	global	age_effect_limbs_vs_nonlimbs	not_diffexp	no	no	no	0	0	0	0	0	0	0	0	0	0	0	0	0	0	0	0	0	0	0	0	0	0	0	0	0	0	0	0	0	0	0	0	0	0	0	0	0	0	0	0	0	0	0
down50kb_gene	global	age_effect_limbs_vs_nonlimbs	downregulated	no	no	no	0	0	0	0	0	0	0	0	0	0	0	0	0	0	0	0	0	0	0	0	0	0	0	0	0	0	0	0	0	0	0	0	0	0	0	0	0	0	0	0	0	0	0
down50kb_gene	global	subadult_blastemas_vs_subadult_limbs	upregulated	no	no	no	0	0	0	0	0	0	0	0	0	0	0	0	0	0	0	0	0	0	0	0	0	0	0	0	0	0	0	0	0	0	0	0	0	0	0	0	0	0	0	0	0	0	0
down50kb_gene	global	subadult_blastemas_vs_subadult_limbs	not_diffexp	no	no	no	0	0	0	0	0	0	0	0	0	0	0	0	0	0	0	0	0	0	0	0	0	0	0	0	0	0	0	0	0	0	0	0	0	0	0	0	0	0	0	0	0	0	0
down50kb_gene	global	subadult_blastemas_vs_subadult_limbs	downregulated	no	no	no	0	0	0	0	0	0	0	0	0	0	0	0	0	0	0	0	0	0	0	0	0	0	0	0	0	0	0	0	0	0	0	0	0	0	0	0	0	0	0	0	0	0	0
down50kb_gene	global	subadult_blastemas_vs_subadult_nonlimbs	upregulated	no	no	no	0	0	0	0	0	0	0	0	0	0	0	0	0	0	2	0	0	0	0	0	0	0	0	0	0	0	0	0	0	0	0	0	0	0	0	0	0	0	0	0	0	0	0
down50kb_gene	global	subadult_blastemas_vs_subadult_nonlimbs	not_diffexp	no	no	no	0	0	0	0	0	0	0	0	0	0	0	0	0	0	30	0	0	0	0	0	0	0	0	0	0	0	0	0	0	0	0	0	0	0	0	0	0	0	0	0	0	0	0
down50kb_gene	global	subadult_blastemas_vs_subadult_nonlimbs	downregulated	no	no	yes	0	0	0	0	0	0	0	0	0	0	0	0	0	0	0	0	0	0	0	0	0	0	0	0	0	0	0	0	0	0	0	0	0	0	0	0	0	0	0	0	0	0	0
down50kb_gene	global	subadult_blastemas_vs_subadult_nonlimbs	downregulated	no	no	no	0	0	0	0	0	0	0	0	0	0	0	0	0	0	8	0	0	0	0	0	0	0	0	0	0	0	0	0	0	0	0	0	0	0	0	0	0	0	0	0	0	0	0
down50kb_gene	global	subadult_limbs_vs_subadult_nonlimbs	upregulated	no	no	no	0	0	0	0	0	0	0	0	0	0	0	0	0	0	0	0	0	0	0	0	0	0	0	0	0	0	9	0	0	0	0	0	0	0	0	0	0	0	0	0	0	0	0
down50kb_gene	global	subadult_limbs_vs_subadult_nonlimbs	not_diffexp	no	no	no	0	0	0	0	0	0	0	0	0	0	0	0	0	0	0	0	0	0	0	0	0	0	0	0	0	0	75	0	0	0	0	0	0	0	0	0	0	0	0	0	0	0	0
down50kb_gene	global	subadult_limbs_vs_subadult_nonlimbs	downregulated	no	no	no	0	0	0	0	0	0	0	0	0	0	0	0	0	0	0	0	0	0	0	0	0	0	0	0	0	0	6	0	0	0	0	0	0	0	0	0	0	0	0	0	0	0	0
intergenic_region	NA	NA	NA	no	no	no	20424	1862	2949	402	3933	597	3872	741	4620	4862	8303	20500	2549	457	374	441	1826	741	2016	956	652	3195	1092	321818	853	590	818	859	1077	1049	8124	348	111	145	339	1809	1800	1486	282	986	884	1353	423
[truncated: 1,155 more columns]
