# Supplementary material for: Retrotransposon Expression Is Upregulated in Adulthood and Suppressed during Regeneration of the Limb in the Axolotl (Ambystoma mexicanum)
Source: Adv Biol (Weinh). 2025 May 29;9(10):e00502. doi: 10.1002/adbi.202400502 (PMC12517315; doi:10.1002/adbi.202400502)
Supplement: Supplementary file 4 — Supplemental TableS3 [file ADBI-9-e00502-s003.tsv]

feat_annotation	sample_group.gene	diffexp_contrast.gene	diffexp_res_lfc.gene	nat_same_cluster	glob1_same_cluster	glob2_same_cluster	TOTAL	PERCENTAGE
inferred_TSS_promoter	global	adult_blastemas_vs_adult_limbs	upregulated	no	no	no	150	0.0010371728990040442
inferred_TSS_promoter	global	adult_blastemas_vs_adult_limbs	not_diffexp	no	no	no	1258	0.008698423379647251
inferred_TSS_promoter	global	adult_blastemas_vs_adult_limbs	downregulated	no	no	no	558	0.003858283184295045
inferred_TSS_promoter	global	adult_blastemas_vs_adult_nonlimbs	upregulated	no	no	no	753	0.005206607953000302
inferred_TSS_promoter	global	adult_blastemas_vs_adult_nonlimbs	not_diffexp	no	no	no	3847	0.026600027616457057
inferred_TSS_promoter	global	adult_blastemas_vs_adult_nonlimbs	downregulated	no	no	yes	4	2.7657943973441186e-5
inferred_TSS_promoter	global	adult_blastemas_vs_adult_nonlimbs	downregulated	no	no	no	3043	0.02104078087779538
inferred_TSS_promoter	global	adult_limbs_vs_subadult_limbs	upregulated	no	no	no	910	0.006292182253957869
inferred_TSS_promoter	global	adult_limbs_vs_subadult_limbs	not_diffexp	no	no	no	1476	0.010205781326199797
inferred_TSS_promoter	global	adult_limbs_vs_subadult_limbs	downregulated	no	no	no	603	0.004169435053996258
inferred_TSS_promoter	global	adults_nonlimbs_vs_subadults_nonlimbs	upregulated	no	no	no	972	0.006720880385546208
inferred_TSS_promoter	global	adults_nonlimbs_vs_subadults_nonlimbs	not_diffexp	no	no	no	2029	0.01402949208052804
inferred_TSS_promoter	global	adults_nonlimbs_vs_subadults_nonlimbs	downregulated	no	no	no	447	0.003090775239032052
inferred_TSS_promoter	global	age_effect_blastemas_vs_limbs	upregulated	no	no	no	59	4.079546736082575e-4
inferred_TSS_promoter	global	age_effect_blastemas_vs_limbs	not_diffexp	no	no	no	234	0.0016179897224463094
inferred_TSS_promoter	global	age_effect_blastemas_vs_limbs	downregulated	no	no	no	65	4.494415895684192e-4
inferred_TSS_promoter	global	age_effect_blastemas_vs_nonlimbs	upregulated	no	no	no	87	6.015602814223457e-4
inferred_TSS_promoter	global	age_effect_blastemas_vs_nonlimbs	not_diffexp	no	no	no	460	0.0031806635569457363
inferred_TSS_promoter	global	age_effect_blastemas_vs_nonlimbs	downregulated	no	no	yes	3	2.0743457980080886e-5
inferred_TSS_promoter	global	age_effect_blastemas_vs_nonlimbs	downregulated	no	no	no	161	0.0011132322449310076
inferred_TSS_promoter	global	age_effect_limbs_vs_nonlimbs	upregulated	no	no	no	0	0
inferred_TSS_promoter	global	age_effect_limbs_vs_nonlimbs	not_diffexp	no	no	no	1	6.914485993360296e-6
inferred_TSS_promoter	global	age_effect_limbs_vs_nonlimbs	downregulated	no	no	no	0	0
inferred_TSS_promoter	global	subadult_blastemas_vs_subadult_limbs	upregulated	no	no	no	0	0
inferred_TSS_promoter	global	subadult_blastemas_vs_subadult_limbs	not_diffexp	no	no	no	15	1.0371728990040445e-4
inferred_TSS_promoter	global	subadult_blastemas_vs_subadult_limbs	downregulated	no	no	no	0	0
inferred_TSS_promoter	global	subadult_blastemas_vs_subadult_nonlimbs	upregulated	no	no	no	0	0
inferred_TSS_promoter	global	subadult_blastemas_vs_subadult_nonlimbs	not_diffexp	no	no	no	12	8.297383192032354e-5
inferred_TSS_promoter	global	subadult_blastemas_vs_subadult_nonlimbs	downregulated	no	no	no	0	0
inferred_TSS_promoter	global	subadult_limbs_vs_subadult_nonlimbs	upregulated	no	no	no	0	0
inferred_TSS_promoter	global	subadult_limbs_vs_subadult_nonlimbs	not_diffexp	no	no	no	10	6.914485993360296e-5
inferred_TSS_promoter	global	subadult_limbs_vs_subadult_nonlimbs	downregulated	no	no	no	2	1.3828971986720593e-5
five_prime_utr	global	adult_blastemas_vs_adult_limbs	upregulated	no	no	no	70	4.840140195352207e-4
five_prime_utr	global	adult_blastemas_vs_adult_limbs	not_diffexp	no	no	no	291	0.002012115424067846
five_prime_utr	global	adult_blastemas_vs_adult_limbs	downregulated	no	no	no	181	0.0012515219647982136
five_prime_utr	global	adult_blastemas_vs_adult_nonlimbs	upregulated	no	no	no	338	0.00233709626575578
five_prime_utr	global	adult_blastemas_vs_adult_nonlimbs	not_diffexp	no	no	no	901	0.0062299518800176265
five_prime_utr	global	adult_blastemas_vs_adult_nonlimbs	downregulated	no	no	no	988	0.006831512161439971
five_prime_utr	global	adult_limbs_vs_subadult_limbs	upregulated	no	no	no	376	0.0025998467335034713
five_prime_utr	global	adult_limbs_vs_subadult_limbs	not_diffexp	no	no	no	298	0.002060516826021368
five_prime_utr	global	adult_limbs_vs_subadult_limbs	downregulated	no	no	no	283	0.0019567995361209635
five_prime_utr	global	adults_nonlimbs_vs_subadults_nonlimbs	upregulated	no	no	no	370	0.0025583598175433096
five_prime_utr	global	adults_nonlimbs_vs_subadults_nonlimbs	not_diffexp	no	no	no	457	0.003159920098965655
five_prime_utr	global	adults_nonlimbs_vs_subadults_nonlimbs	downregulated	no	no	no	186	0.001286094394765015
five_prime_utr	global	age_effect_blastemas_vs_limbs	upregulated	no	no	no	10	6.914485993360296e-5
five_prime_utr	global	age_effect_blastemas_vs_limbs	not_diffexp	no	no	no	26	1.7977663582736768e-4
five_prime_utr	global	age_effect_blastemas_vs_limbs	downregulated	no	no	no	5	3.457242996680148e-5
five_prime_utr	global	age_effect_blastemas_vs_nonlimbs	upregulated	no	no	no	17	1.1754626188712503e-4
five_prime_utr	global	age_effect_blastemas_vs_nonlimbs	not_diffexp	no	no	no	54	3.73382243641456e-4
five_prime_utr	global	age_effect_blastemas_vs_nonlimbs	downregulated	no	no	no	13	8.988831791368384e-5
five_prime_utr	global	age_effect_limbs_vs_nonlimbs	upregulated	no	no	no	0	0
five_prime_utr	global	age_effect_limbs_vs_nonlimbs	not_diffexp	no	no	no	1	6.914485993360296e-6
five_prime_utr	global	age_effect_limbs_vs_nonlimbs	downregulated	no	no	no	0	0
five_prime_utr	global	subadult_blastemas_vs_subadult_limbs	upregulated	no	no	no	2	1.3828971986720593e-5
five_prime_utr	global	subadult_blastemas_vs_subadult_limbs	not_diffexp	no	no	no	5	3.457242996680148e-5
five_prime_utr	global	subadult_blastemas_vs_subadult_limbs	downregulated	no	no	no	1	6.914485993360296e-6
five_prime_utr	global	subadult_blastemas_vs_subadult_nonlimbs	upregulated	no	no	no	0	0
five_prime_utr	global	subadult_blastemas_vs_subadult_nonlimbs	not_diffexp	no	no	no	6	4.148691596016177e-5
five_prime_utr	global	subadult_blastemas_vs_subadult_nonlimbs	downregulated	no	no	no	0	0
five_prime_utr	global	subadult_limbs_vs_subadult_nonlimbs	upregulated	no	no	no	0	0
five_prime_utr	global	subadult_limbs_vs_subadult_nonlimbs	not_diffexp	no	no	no	3	2.0743457980080886e-5
five_prime_utr	global	subadult_limbs_vs_subadult_nonlimbs	downregulated	no	no	no	0	0
cds	global	adult_blastemas_vs_adult_limbs	upregulated	no	no	no	53	3.6646775764809567e-4
cds	global	adult_blastemas_vs_adult_limbs	not_diffexp	no	no	no	354	0.0024477280416495446
cds	global	adult_blastemas_vs_adult_limbs	downregulated	no	no	no	165	0.0011408901889044488
cds	global	adult_blastemas_vs_adult_nonlimbs	upregulated	no	no	no	182	0.001258436450791574
cds	global	adult_blastemas_vs_adult_nonlimbs	not_diffexp	no	no	no	1081	0.00747455935882248
cds	global	adult_blastemas_vs_adult_nonlimbs	downregulated	no	no	no	955	0.006603334123659082
cds	global	adult_limbs_vs_subadult_limbs	upregulated	no	no	no	297	0.0020536023400280078
cds	global	adult_limbs_vs_subadult_limbs	not_diffexp	no	no	no	360	0.0024892149576097064
cds	global	adult_limbs_vs_subadult_limbs	downregulated	no	no	no	160	0.0011063177589376474
cds	global	adults_nonlimbs_vs_subadults_nonlimbs	upregulated	no	no	no	368	0.002544530845556589
cds	global	adults_nonlimbs_vs_subadults_nonlimbs	not_diffexp	no	no	no	496	0.003429585052706707
cds	global	adults_nonlimbs_vs_subadults_nonlimbs	downregulated	no	no	no	147	0.0010164294410239633
cds	global	age_effect_blastemas_vs_limbs	upregulated	no	no	no	10	6.914485993360296e-5
cds	global	age_effect_blastemas_vs_limbs	not_diffexp	no	no	no	50	3.457242996680148e-4
cds	global	age_effect_blastemas_vs_limbs	downregulated	no	no	no	6	4.148691596016177e-5
cds	global	age_effect_blastemas_vs_nonlimbs	upregulated	no	no	no	6	4.148691596016177e-5
cds	global	age_effect_blastemas_vs_nonlimbs	not_diffexp	no	no	no	35	2.4200700976761036e-4
cds	global	age_effect_blastemas_vs_nonlimbs	downregulated	no	no	no	14	9.680280390704415e-5
cds	global	age_effect_limbs_vs_nonlimbs	upregulated	no	no	no	0	0
cds	global	age_effect_limbs_vs_nonlimbs	not_diffexp	no	no	no	1	6.914485993360296e-6
cds	global	age_effect_limbs_vs_nonlimbs	downregulated	no	no	no	0	0
cds	global	subadult_blastemas_vs_subadult_limbs	upregulated	no	no	no	0	0
cds	global	subadult_blastemas_vs_subadult_limbs	not_diffexp	no	no	no	8	5.531588794688237e-5
cds	global	subadult_blastemas_vs_subadult_limbs	downregulated	no	no	no	0	0
cds	global	subadult_blastemas_vs_subadult_nonlimbs	upregulated	no	no	no	2	1.3828971986720593e-5
cds	global	subadult_blastemas_vs_subadult_nonlimbs	not_diffexp	no	no	no	19	1.3137523387384562e-4
cds	global	subadult_blastemas_vs_subadult_nonlimbs	downregulated	no	no	no	1	6.914485993360296e-6
cds	global	subadult_limbs_vs_subadult_nonlimbs	upregulated	no	no	no	2	1.3828971986720593e-5
cds	global	subadult_limbs_vs_subadult_nonlimbs	not_diffexp	no	no	no	158	0.0010924887869509267
cds	global	subadult_limbs_vs_subadult_nonlimbs	downregulated	no	no	no	3	2.0743457980080886e-5
intronic	global	adult_blastemas_vs_adult_limbs	upregulated	no	no	no	39009	0.26972718411499175
intronic	global	adult_blastemas_vs_adult_limbs	not_diffexp	no	no	no	198648	1.373548813609036
intronic	global	adult_blastemas_vs_adult_limbs	downregulated	no	yes	no	15	1.0371728990040445e-4
intronic	global	adult_blastemas_vs_adult_limbs	downregulated	no	no	no	152324	1.0532421644526138
intronic	global	adult_blastemas_vs_adult_nonlimbs	upregulated	no	no	yes	13	8.988831791368384e-5
intronic	global	adult_blastemas_vs_adult_nonlimbs	upregulated	no	no	no	170080	1.176015777750719
intronic	global	adult_blastemas_vs_adult_nonlimbs	not_diffexp	no	no	yes	3	2.0743457980080886e-5
intronic	global	adult_blastemas_vs_adult_nonlimbs	not_diffexp	no	no	no	830465	5.742238610475958
intronic	global	adult_blastemas_vs_adult_nonlimbs	downregulated	no	no	yes	502	0.003471071968666868
intronic	global	adult_blastemas_vs_adult_nonlimbs	downregulated	no	no	no	1290443	8.92275004872984
intronic	global	adult_limbs_vs_subadult_limbs	upregulated	no	yes	no	14	9.680280390704415e-5
intronic	global	adult_limbs_vs_subadult_limbs	upregulated	no	no	no	233487	1.6144425911317155
intronic	global	adult_limbs_vs_subadult_limbs	not_diffexp	no	no	no	238098	1.6463252860470998
intronic	global	adult_limbs_vs_subadult_limbs	downregulated	no	yes	no	7	4.8401401953522075e-5
intronic	global	adult_limbs_vs_subadult_limbs	downregulated	no	no	no	140492	0.9714299661791748
intronic	global	adults_nonlimbs_vs_subadults_nonlimbs	upregulated	no	no	no	458535	3.1705338349654633
intronic	global	adults_nonlimbs_vs_subadults_nonlimbs	not_diffexp	no	no	no	424434	2.9347429481058835
intronic	global	adults_nonlimbs_vs_subadults_nonlimbs	downregulated	no	no	no	95332	0.6591717787190237
intronic	global	age_effect_blastemas_vs_limbs	upregulated	no	no	no	7635	0.05279210055930585
intronic	global	age_effect_blastemas_vs_limbs	not_diffexp	no	no	no	19373	0.133954337149369
intronic	global	age_effect_blastemas_vs_limbs	downregulated	no	yes	no	5	3.457242996680148e-5
intronic	global	age_effect_blastemas_vs_limbs	downregulated	no	no	no	7124	0.04925879821669874
intronic	global	age_effect_blastemas_vs_nonlimbs	upregulated	no	no	yes	12	8.297383192032354e-5
intronic	global	age_effect_blastemas_vs_nonlimbs	upregulated	no	no	no	12540	0.0867076543567381
intronic	global	age_effect_blastemas_vs_nonlimbs	not_diffexp	no	no	yes	34	2.3509252377425005e-4
intronic	global	age_effect_blastemas_vs_nonlimbs	not_diffexp	no	no	no	49335	0.3411261664824302
intronic	global	age_effect_blastemas_vs_nonlimbs	downregulated	no	no	yes	101	6.983630853293898e-4
intronic	global	age_effect_blastemas_vs_nonlimbs	downregulated	no	no	no	22897	0.1583209857899707
intronic	global	age_effect_limbs_vs_nonlimbs	upregulated	no	no	no	27	1.86691121820728e-4
intronic	global	age_effect_limbs_vs_nonlimbs	not_diffexp	no	no	no	329	0.0022748658918155373
intronic	global	age_effect_limbs_vs_nonlimbs	downregulated	no	no	yes	1	6.914485993360296e-6
intronic	global	age_effect_limbs_vs_nonlimbs	downregulated	no	no	no	59	4.079546736082575e-4
intronic	global	subadult_blastemas_vs_subadult_limbs	upregulated	no	yes	no	1	6.914485993360296e-6
intronic	global	subadult_blastemas_vs_subadult_limbs	upregulated	no	no	no	56	3.872112156281766e-4
intronic	global	subadult_blastemas_vs_subadult_limbs	not_diffexp	no	yes	no	5	3.457242996680148e-5
intronic	global	subadult_blastemas_vs_subadult_limbs	not_diffexp	no	no	no	2751	0.019021750967734175
intronic	global	subadult_blastemas_vs_subadult_limbs	downregulated	no	no	no	468	0.0032359794448926188
intronic	global	subadult_blastemas_vs_subadult_nonlimbs	upregulated	no	no	no	72	4.978429915219412e-4
intronic	global	subadult_blastemas_vs_subadult_nonlimbs	not_diffexp	no	no	no	2317	0.016020864046615808
intronic	global	subadult_blastemas_vs_subadult_nonlimbs	downregulated	no	no	yes	4	2.7657943973441186e-5
intronic	global	subadult_blastemas_vs_subadult_nonlimbs	downregulated	no	no	no	302	0.0020881747699948096
intronic	global	subadult_limbs_vs_subadult_nonlimbs	upregulated	no	no	yes	1	6.914485993360296e-6
intronic	global	subadult_limbs_vs_subadult_nonlimbs	upregulated	no	no	no	158	0.0010924887869509267
intronic	global	subadult_limbs_vs_subadult_nonlimbs	not_diffexp	no	no	no	1163	0.008041547210278024
intronic	global	subadult_limbs_vs_subadult_nonlimbs	downregulated	no	no	yes	1	6.914485993360296e-6
intronic	global	subadult_limbs_vs_subadult_nonlimbs	downregulated	no	no	no	155	0.0010717453289708458
exonic	global	adult_blastemas_vs_adult_limbs	upregulated	no	no	no	91	6.29218225395787e-4
exonic	global	adult_blastemas_vs_adult_limbs	not_diffexp	no	no	no	690	0.0047709953354186044
exonic	global	adult_blastemas_vs_adult_limbs	downregulated	no	yes	no	1	6.914485993360296e-6
exonic	global	adult_blastemas_vs_adult_limbs	downregulated	no	no	no	235	0.0016249042084396693
exonic	global	adult_blastemas_vs_adult_nonlimbs	upregulated	no	no	no	296	0.002046687854034648
exonic	global	adult_blastemas_vs_adult_nonlimbs	not_diffexp	no	no	no	2064	0.014271499090295651
exonic	global	adult_blastemas_vs_adult_nonlimbs	downregulated	no	no	no	1264	0.008739910295607414
exonic	global	adult_limbs_vs_subadult_limbs	upregulated	no	yes	no	4	2.7657943973441186e-5
exonic	global	adult_limbs_vs_subadult_limbs	upregulated	no	no	no	506	0.003498729912640309
exonic	global	adult_limbs_vs_subadult_limbs	not_diffexp	no	no	no	864	0.005974115898263296
exonic	global	adult_limbs_vs_subadult_limbs	downregulated	no	no	no	265	0.0018323387882404785
exonic	global	adults_nonlimbs_vs_subadults_nonlimbs	upregulated	no	no	no	419	0.002897169631217964
exonic	global	adults_nonlimbs_vs_subadults_nonlimbs	not_diffexp	no	no	no	1477	0.010212695812193157
exonic	global	adults_nonlimbs_vs_subadults_nonlimbs	downregulated	no	no	no	252	0.0017424504703267946
exonic	global	age_effect_blastemas_vs_limbs	upregulated	no	no	no	13	8.988831791368384e-5
exonic	global	age_effect_blastemas_vs_limbs	not_diffexp	no	no	no	80	5.531588794688237e-4
exonic	global	age_effect_blastemas_vs_limbs	downregulated	no	no	no	12	8.297383192032354e-5
exonic	global	age_effect_blastemas_vs_nonlimbs	upregulated	no	no	no	20	1.3828971986720593e-4
exonic	global	age_effect_blastemas_vs_nonlimbs	not_diffexp	no	no	no	120	8.297383192032356e-4
exonic	global	age_effect_blastemas_vs_nonlimbs	downregulated	no	no	no	27	1.86691121820728e-4
exonic	global	age_effect_limbs_vs_nonlimbs	upregulated	no	no	no	0	0
exonic	global	age_effect_limbs_vs_nonlimbs	not_diffexp	no	no	no	3	2.0743457980080886e-5
exonic	global	age_effect_limbs_vs_nonlimbs	downregulated	no	no	no	0	0
exonic	global	subadult_blastemas_vs_subadult_limbs	upregulated	no	no	no	0	0
exonic	global	subadult_blastemas_vs_subadult_limbs	not_diffexp	no	no	no	26	1.7977663582736768e-4
exonic	global	subadult_blastemas_vs_subadult_limbs	downregulated	no	no	no	1	6.914485993360296e-6
exonic	global	subadult_blastemas_vs_subadult_nonlimbs	upregulated	no	no	no	1	6.914485993360296e-6
exonic	global	subadult_blastemas_vs_subadult_nonlimbs	not_diffexp	no	no	no	27	1.86691121820728e-4
exonic	global	subadult_blastemas_vs_subadult_nonlimbs	downregulated	no	no	no	1	6.914485993360296e-6
exonic	global	subadult_limbs_vs_subadult_nonlimbs	upregulated	no	no	no	0	0
exonic	global	subadult_limbs_vs_subadult_nonlimbs	not_diffexp	no	no	no	117	8.089948612231547e-4
exonic	global	subadult_limbs_vs_subadult_nonlimbs	downregulated	no	no	no	2	1.3828971986720593e-5
three_prime_utr	global	adult_blastemas_vs_adult_limbs	upregulated	no	no	no	141	9.749425250638017e-4
three_prime_utr	global	adult_blastemas_vs_adult_limbs	not_diffexp	no	no	no	488	0.003374269164759824
three_prime_utr	global	adult_blastemas_vs_adult_limbs	downregulated	no	no	no	247	0.0017078780403599928
three_prime_utr	global	adult_blastemas_vs_adult_nonlimbs	upregulated	no	no	no	653	0.004515159353664273
three_prime_utr	global	adult_blastemas_vs_adult_nonlimbs	not_diffexp	no	no	no	1752	0.012114179460367238
three_prime_utr	global	adult_blastemas_vs_adult_nonlimbs	downregulated	no	no	no	1825	0.01261893693788254
three_prime_utr	global	adult_limbs_vs_subadult_limbs	upregulated	no	no	no	385	0.0026620771074437138
three_prime_utr	global	adult_limbs_vs_subadult_limbs	not_diffexp	no	no	no	550	0.003802967296348162
three_prime_utr	global	adult_limbs_vs_subadult_limbs	downregulated	no	no	no	652	0.004508244867670913
three_prime_utr	global	adults_nonlimbs_vs_subadults_nonlimbs	upregulated	no	no	no	605	0.004183264025982979
three_prime_utr	global	adults_nonlimbs_vs_subadults_nonlimbs	not_diffexp	no	no	no	970	0.0067070514135594865
three_prime_utr	global	adults_nonlimbs_vs_subadults_nonlimbs	downregulated	no	no	no	460	0.0031806635569457363
three_prime_utr	global	age_effect_blastemas_vs_limbs	upregulated	no	no	no	35	2.4200700976761036e-4
three_prime_utr	global	age_effect_blastemas_vs_limbs	not_diffexp	no	no	no	67	4.6327056155513985e-4
three_prime_utr	global	age_effect_blastemas_vs_limbs	downregulated	no	no	no	9	6.223037394024265e-5
three_prime_utr	global	age_effect_blastemas_vs_nonlimbs	upregulated	no	no	no	65	4.494415895684192e-4
three_prime_utr	global	age_effect_blastemas_vs_nonlimbs	not_diffexp	no	no	no	204	0.0014105551426455004
three_prime_utr	global	age_effect_blastemas_vs_nonlimbs	downregulated	no	no	no	53	3.6646775764809567e-4
three_prime_utr	global	age_effect_limbs_vs_nonlimbs	upregulated	no	no	no	0	0
three_prime_utr	global	age_effect_limbs_vs_nonlimbs	not_diffexp	no	no	no	1	6.914485993360296e-6
three_prime_utr	global	age_effect_limbs_vs_nonlimbs	downregulated	no	no	no	0	0
three_prime_utr	global	subadult_blastemas_vs_subadult_limbs	upregulated	no	no	no	0	0
three_prime_utr	global	subadult_blastemas_vs_subadult_limbs	not_diffexp	no	no	no	6	4.148691596016177e-5
three_prime_utr	global	subadult_blastemas_vs_subadult_limbs	downregulated	no	yes	no	1	6.914485993360296e-6
three_prime_utr	global	subadult_blastemas_vs_subadult_limbs	downregulated	no	no	no	1	6.914485993360296e-6
three_prime_utr	global	subadult_blastemas_vs_subadult_nonlimbs	upregulated	no	no	no	0	0
three_prime_utr	global	subadult_blastemas_vs_subadult_nonlimbs	not_diffexp	no	no	no	6	4.148691596016177e-5
three_prime_utr	global	subadult_blastemas_vs_subadult_nonlimbs	downregulated	no	no	no	0	0
three_prime_utr	global	subadult_limbs_vs_subadult_nonlimbs	upregulated	no	no	no	0	0
three_prime_utr	global	subadult_limbs_vs_subadult_nonlimbs	not_diffexp	no	no	no	5	3.457242996680148e-5
three_prime_utr	global	subadult_limbs_vs_subadult_nonlimbs	downregulated	no	no	no	0	0
inferred_TTS	global	adult_blastemas_vs_adult_limbs	upregulated	no	no	no	140	9.680280390704414e-4
inferred_TTS	global	adult_blastemas_vs_adult_limbs	not_diffexp	no	no	no	978	0.006762367301506369
inferred_TTS	global	adult_blastemas_vs_adult_limbs	downregulated	no	no	no	397	0.0027450509393640373
inferred_TTS	global	adult_blastemas_vs_adult_nonlimbs	upregulated	no	no	no	667	0.004611962157571317
inferred_TTS	global	adult_blastemas_vs_adult_nonlimbs	not_diffexp	no	no	no	3665	0.025341591165665485
inferred_TTS	global	adult_blastemas_vs_adult_nonlimbs	downregulated	no	no	no	2678	0.01851699349021887
inferred_TTS	global	adult_limbs_vs_subadult_limbs	upregulated	no	no	no	608	0.00420400748396306
inferred_TTS	global	adult_limbs_vs_subadult_limbs	not_diffexp	no	no	no	1235	0.008539390201799965
inferred_TTS	global	adult_limbs_vs_subadult_limbs	downregulated	no	no	no	548	0.0037891383243614423
inferred_TTS	global	adults_nonlimbs_vs_subadults_nonlimbs	upregulated	no	no	no	883	0.006105491132137141
inferred_TTS	global	adults_nonlimbs_vs_subadults_nonlimbs	not_diffexp	no	no	no	1977	0.013669938808873305
inferred_TTS	global	adults_nonlimbs_vs_subadults_nonlimbs	downregulated	no	no	no	408	0.002821110285291001
inferred_TTS	global	age_effect_blastemas_vs_limbs	upregulated	no	no	no	32	2.2126355178752949e-4
inferred_TTS	global	age_effect_blastemas_vs_limbs	not_diffexp	no	no	no	102	7.052775713227502e-4
inferred_TTS	global	age_effect_blastemas_vs_limbs	downregulated	no	no	no	31	2.1434906579416918e-4
inferred_TTS	global	age_effect_blastemas_vs_nonlimbs	upregulated	no	no	no	54	3.73382243641456e-4
inferred_TTS	global	age_effect_blastemas_vs_nonlimbs	not_diffexp	no	no	no	319	0.002205721031881934
inferred_TTS	global	age_effect_blastemas_vs_nonlimbs	downregulated	no	no	no	93	6.430471973825075e-4
inferred_TTS	global	age_effect_limbs_vs_nonlimbs	upregulated	no	no	no	0	0
inferred_TTS	global	age_effect_limbs_vs_nonlimbs	not_diffexp	no	no	no	0	0
inferred_TTS	global	age_effect_limbs_vs_nonlimbs	downregulated	no	no	no	0	0
inferred_TTS	global	subadult_blastemas_vs_subadult_limbs	upregulated	no	no	no	0	0
inferred_TTS	global	subadult_blastemas_vs_subadult_limbs	not_diffexp	no	no	no	17	1.1754626188712503e-4
inferred_TTS	global	subadult_blastemas_vs_subadult_limbs	downregulated	no	no	no	0	0
inferred_TTS	global	subadult_blastemas_vs_subadult_nonlimbs	upregulated	no	no	no	0	0
inferred_TTS	global	subadult_blastemas_vs_subadult_nonlimbs	not_diffexp	no	no	no	13	8.988831791368384e-5
inferred_TTS	global	subadult_blastemas_vs_subadult_nonlimbs	downregulated	no	no	no	0	0
inferred_TTS	global	subadult_limbs_vs_subadult_nonlimbs	upregulated	no	no	no	0	0
inferred_TTS	global	subadult_limbs_vs_subadult_nonlimbs	not_diffexp	no	no	no	5	3.457242996680148e-5
inferred_TTS	global	subadult_limbs_vs_subadult_nonlimbs	downregulated	no	no	no	0	0
other_genic	global	adult_blastemas_vs_adult_limbs	upregulated	no	no	no	21	1.452042058605662e-4
other_genic	global	adult_blastemas_vs_adult_limbs	not_diffexp	no	no	no	291	0.002012115424067846
other_genic	global	adult_blastemas_vs_adult_limbs	downregulated	no	no	no	129	8.919686931434782e-4
other_genic	global	adult_blastemas_vs_adult_nonlimbs	upregulated	no	no	no	114	7.882514032430738e-4
other_genic	global	adult_blastemas_vs_adult_nonlimbs	not_diffexp	no	no	no	676	0.00467419253151156
other_genic	global	adult_blastemas_vs_adult_nonlimbs	downregulated	no	no	no	508	0.0035125588846270303
other_genic	global	adult_limbs_vs_subadult_limbs	upregulated	no	no	no	299	0.0020674313120147285
other_genic	global	adult_limbs_vs_subadult_limbs	not_diffexp	no	no	no	308	0.0021296616859549714
other_genic	global	adult_limbs_vs_subadult_limbs	downregulated	no	no	no	100	6.914485993360296e-4
other_genic	global	adults_nonlimbs_vs_subadults_nonlimbs	upregulated	no	no	no	230	0.0015903317784728681
other_genic	global	adults_nonlimbs_vs_subadults_nonlimbs	not_diffexp	no	no	no	477	0.003298209818832861
other_genic	global	adults_nonlimbs_vs_subadults_nonlimbs	downregulated	no	no	no	80	5.531588794688237e-4
other_genic	global	age_effect_blastemas_vs_limbs	upregulated	no	no	no	6	4.148691596016177e-5
other_genic	global	age_effect_blastemas_vs_limbs	not_diffexp	no	no	no	19	1.3137523387384562e-4
other_genic	global	age_effect_blastemas_vs_limbs	downregulated	no	no	no	0	0
other_genic	global	age_effect_blastemas_vs_nonlimbs	upregulated	no	no	no	5	3.457242996680148e-5
other_genic	global	age_effect_blastemas_vs_nonlimbs	not_diffexp	no	no	no	36	2.489214957609706e-4
other_genic	global	age_effect_blastemas_vs_nonlimbs	downregulated	no	no	no	14	9.680280390704415e-5
other_genic	global	age_effect_limbs_vs_nonlimbs	upregulated	no	no	no	0	0
other_genic	global	age_effect_limbs_vs_nonlimbs	not_diffexp	no	no	no	0	0
other_genic	global	age_effect_limbs_vs_nonlimbs	downregulated	no	no	no	0	0
other_genic	global	subadult_blastemas_vs_subadult_limbs	upregulated	no	no	no	0	0
other_genic	global	subadult_blastemas_vs_subadult_limbs	not_diffexp	no	no	no	5	3.457242996680148e-5
other_genic	global	subadult_blastemas_vs_subadult_limbs	downregulated	no	no	no	0	0
other_genic	global	subadult_blastemas_vs_subadult_nonlimbs	upregulated	no	no	no	0	0
other_genic	global	subadult_blastemas_vs_subadult_nonlimbs	not_diffexp	no	no	no	2	1.3828971986720593e-5
other_genic	global	subadult_blastemas_vs_subadult_nonlimbs	downregulated	no	no	no	1	6.914485993360296e-6
other_genic	global	subadult_limbs_vs_subadult_nonlimbs	upregulated	no	no	no	0	0
other_genic	global	subadult_limbs_vs_subadult_nonlimbs	not_diffexp	no	no	no	2	1.3828971986720593e-5
other_genic	global	subadult_limbs_vs_subadult_nonlimbs	downregulated	no	no	no	1	6.914485993360296e-6
up5kb_gene	global	adult_blastemas_vs_adult_limbs	upregulated	no	no	no	776	0.00536564113084759
up5kb_gene	global	adult_blastemas_vs_adult_limbs	not_diffexp	no	no	no	5462	0.037766922495733934
up5kb_gene	global	adult_blastemas_vs_adult_limbs	downregulated	no	yes	no	2	1.3828971986720593e-5
up5kb_gene	global	adult_blastemas_vs_adult_limbs	downregulated	no	no	no	2038	0.014091722454468282
up5kb_gene	global	adult_blastemas_vs_adult_nonlimbs	upregulated	no	no	yes	1	6.914485993360296e-6
up5kb_gene	global	adult_blastemas_vs_adult_nonlimbs	upregulated	no	no	no	3307	0.0228662051800425
up5kb_gene	global	adult_blastemas_vs_adult_nonlimbs	not_diffexp	no	no	no	17329	0.11982112777894056
up5kb_gene	global	adult_blastemas_vs_adult_nonlimbs	downregulated	no	no	yes	7	4.8401401953522075e-5
up5kb_gene	global	adult_blastemas_vs_adult_nonlimbs	downregulated	no	no	no	13383	0.09253656604914083
up5kb_gene	global	adult_limbs_vs_subadult_limbs	upregulated	no	yes	no	2	1.3828971986720593e-5
up5kb_gene	global	adult_limbs_vs_subadult_limbs	upregulated	no	no	no	3378	0.02335713368557108
up5kb_gene	global	adult_limbs_vs_subadult_limbs	not_diffexp	no	no	no	6333	0.04378943979595075
up5kb_gene	global	adult_limbs_vs_subadult_limbs	downregulated	no	no	no	2522	0.017438333675254665
up5kb_gene	global	adults_nonlimbs_vs_subadults_nonlimbs	upregulated	no	no	no	3906	0.027007982290065315
up5kb_gene	global	adults_nonlimbs_vs_subadults_nonlimbs	not_diffexp	no	no	no	8486	0.058676328139655475
up5kb_gene	global	adults_nonlimbs_vs_subadults_nonlimbs	downregulated	no	no	no	1836	0.012694996283809504
up5kb_gene	global	age_effect_blastemas_vs_limbs	upregulated	no	no	no	115	7.951658892364341e-4
up5kb_gene	global	age_effect_blastemas_vs_limbs	not_diffexp	no	no	no	461	0.0031875780429390962
up5kb_gene	global	age_effect_blastemas_vs_limbs	downregulated	no	no	no	82	5.669878514555442e-4
up5kb_gene	global	age_effect_blastemas_vs_nonlimbs	upregulated	no	no	no	208	0.0014382130866189414
up5kb_gene	global	age_effect_blastemas_vs_nonlimbs	not_diffexp	no	no	no	1228	0.008490988799846442
up5kb_gene	global	age_effect_blastemas_vs_nonlimbs	downregulated	no	no	yes	4	2.7657943973441186e-5
up5kb_gene	global	age_effect_blastemas_vs_nonlimbs	downregulated	no	no	no	306	0.00211583271396825
up5kb_gene	global	age_effect_limbs_vs_nonlimbs	upregulated	no	no	no	0	0
up5kb_gene	global	age_effect_limbs_vs_nonlimbs	not_diffexp	no	no	no	7	4.8401401953522075e-5
up5kb_gene	global	age_effect_limbs_vs_nonlimbs	downregulated	no	no	no	0	0
up5kb_gene	global	subadult_blastemas_vs_subadult_limbs	upregulated	no	no	no	1	6.914485993360296e-6
up5kb_gene	global	subadult_blastemas_vs_subadult_limbs	not_diffexp	no	no	no	78	5.39329907482103e-4
up5kb_gene	global	subadult_blastemas_vs_subadult_limbs	downregulated	no	no	no	7	4.8401401953522075e-5
up5kb_gene	global	subadult_blastemas_vs_subadult_nonlimbs	upregulated	no	no	no	1	6.914485993360296e-6
up5kb_gene	global	subadult_blastemas_vs_subadult_nonlimbs	not_diffexp	no	no	no	52	3.5955327165473536e-4
up5kb_gene	global	subadult_blastemas_vs_subadult_nonlimbs	downregulated	no	no	no	3	2.0743457980080886e-5
up5kb_gene	global	subadult_limbs_vs_subadult_nonlimbs	upregulated	no	no	no	2	1.3828971986720593e-5
up5kb_gene	global	subadult_limbs_vs_subadult_nonlimbs	not_diffexp	no	no	no	45	3.111518697012133e-4
up5kb_gene	global	subadult_limbs_vs_subadult_nonlimbs	downregulated	no	no	no	4	2.7657943973441186e-5
down5kb_gene	global	adult_blastemas_vs_adult_limbs	upregulated	no	no	no	747	0.005165121037040141
down5kb_gene	global	adult_blastemas_vs_adult_limbs	not_diffexp	no	no	no	4922	0.03403310005931938
down5kb_gene	global	adult_blastemas_vs_adult_limbs	downregulated	no	no	no	1795	0.01241150235808173
down5kb_gene	global	adult_blastemas_vs_adult_nonlimbs	upregulated	no	no	no	3566	0.024657057052322816
down5kb_gene	global	adult_blastemas_vs_adult_nonlimbs	not_diffexp	no	no	no	18797	0.12997159321719348
down5kb_gene	global	adult_blastemas_vs_adult_nonlimbs	downregulated	no	no	yes	11	7.605934592696326e-5
down5kb_gene	global	adult_blastemas_vs_adult_nonlimbs	downregulated	no	no	no	14424	0.09973454596822892
down5kb_gene	global	adult_limbs_vs_subadult_limbs	upregulated	no	no	no	2729	0.018869632275880246
down5kb_gene	global	adult_limbs_vs_subadult_limbs	not_diffexp	no	no	no	5977	0.04132788278231449
down5kb_gene	global	adult_limbs_vs_subadult_limbs	downregulated	no	no	no	2653	0.018344131340384866
down5kb_gene	global	adults_nonlimbs_vs_subadults_nonlimbs	upregulated	no	no	no	4322	0.029884408463303196
down5kb_gene	global	adults_nonlimbs_vs_subadults_nonlimbs	not_diffexp	no	no	no	9241	0.0638967650646425
down5kb_gene	global	adults_nonlimbs_vs_subadults_nonlimbs	downregulated	no	no	no	1792	0.012390758900101651
down5kb_gene	global	age_effect_blastemas_vs_limbs	upregulated	no	no	no	108	7.46764487282912e-4
down5kb_gene	global	age_effect_blastemas_vs_limbs	not_diffexp	no	no	no	388	0.002682820565423795
down5kb_gene	global	age_effect_blastemas_vs_limbs	downregulated	no	no	no	104	7.191065433094707e-4
down5kb_gene	global	age_effect_blastemas_vs_nonlimbs	upregulated	no	no	no	166	0.0011478046748978092
down5kb_gene	global	age_effect_blastemas_vs_nonlimbs	not_diffexp	no	no	no	1170	0.008089948612231546
down5kb_gene	global	age_effect_blastemas_vs_nonlimbs	downregulated	no	no	yes	1	6.914485993360296e-6
down5kb_gene	global	age_effect_blastemas_vs_nonlimbs	downregulated	no	no	no	326	0.0022541224338354566
down5kb_gene	global	age_effect_limbs_vs_nonlimbs	upregulated	no	no	no	1	6.914485993360296e-6
down5kb_gene	global	age_effect_limbs_vs_nonlimbs	not_diffexp	no	no	no	11	7.605934592696326e-5
down5kb_gene	global	age_effect_limbs_vs_nonlimbs	downregulated	no	no	no	1	6.914485993360296e-6
down5kb_gene	global	subadult_blastemas_vs_subadult_limbs	upregulated	no	no	no	0	0
down5kb_gene	global	subadult_blastemas_vs_subadult_limbs	not_diffexp	no	no	no	89	6.153892534090663e-4
down5kb_gene	global	subadult_blastemas_vs_subadult_limbs	downregulated	no	no	no	5	3.457242996680148e-5
down5kb_gene	global	subadult_blastemas_vs_subadult_nonlimbs	upregulated	no	no	no	1	6.914485993360296e-6
down5kb_gene	global	subadult_blastemas_vs_subadult_nonlimbs	not_diffexp	no	no	no	59	4.079546736082575e-4
down5kb_gene	global	subadult_blastemas_vs_subadult_nonlimbs	downregulated	no	no	no	4	2.7657943973441186e-5
down5kb_gene	global	subadult_limbs_vs_subadult_nonlimbs	upregulated	no	no	no	4	2.7657943973441186e-5
down5kb_gene	global	subadult_limbs_vs_subadult_nonlimbs	not_diffexp	no	no	no	44	3.0423738370785304e-4
down5kb_gene	global	subadult_limbs_vs_subadult_nonlimbs	downregulated	no	no	no	5	3.457242996680148e-5
up10kb_gene	global	adult_blastemas_vs_adult_limbs	upregulated	no	no	no	1086	0.007509131788789281
up10kb_gene	global	adult_blastemas_vs_adult_limbs	not_diffexp	no	no	no	7474	0.05167886831437485
up10kb_gene	global	adult_blastemas_vs_adult_limbs	downregulated	no	no	no	2998	0.020729629008094167
up10kb_gene	global	adult_blastemas_vs_adult_nonlimbs	upregulated	no	no	yes	2	1.3828971986720593e-5
up10kb_gene	global	adult_blastemas_vs_adult_nonlimbs	upregulated	no	no	no	4730	0.0327055187485942
up10kb_gene	global	adult_blastemas_vs_adult_nonlimbs	not_diffexp	no	no	no	24439	0.16898312319173228
up10kb_gene	global	adult_blastemas_vs_adult_nonlimbs	downregulated	no	no	yes	7	4.8401401953522075e-5
up10kb_gene	global	adult_blastemas_vs_adult_nonlimbs	downregulated	no	no	no	18684	0.12919025629994377
up10kb_gene	global	adult_limbs_vs_subadult_limbs	upregulated	no	no	no	4003	0.02767868743142126
up10kb_gene	global	adult_limbs_vs_subadult_limbs	not_diffexp	no	no	no	8283	0.05727268748300333
up10kb_gene	global	adult_limbs_vs_subadult_limbs	downregulated	no	no	no	3455	0.02388954910705982
up10kb_gene	global	adults_nonlimbs_vs_subadults_nonlimbs	upregulated	no	no	no	4825	0.033362394917963424
up10kb_gene	global	adults_nonlimbs_vs_subadults_nonlimbs	not_diffexp	no	no	no	10288	0.07113623189969072
up10kb_gene	global	adults_nonlimbs_vs_subadults_nonlimbs	downregulated	no	no	no	2492	0.017230899095453858
up10kb_gene	global	age_effect_blastemas_vs_limbs	upregulated	no	no	no	90	6.223037394024266e-4
up10kb_gene	global	age_effect_blastemas_vs_limbs	not_diffexp	no	no	no	523	0.0036162761745274345
up10kb_gene	global	age_effect_blastemas_vs_limbs	downregulated	no	no	no	100	6.914485993360296e-4
up10kb_gene	global	age_effect_blastemas_vs_nonlimbs	upregulated	no	no	no	165	0.0011408901889044488
up10kb_gene	global	age_effect_blastemas_vs_nonlimbs	not_diffexp	no	no	yes	5	3.457242996680148e-5
up10kb_gene	global	age_effect_blastemas_vs_nonlimbs	not_diffexp	no	no	no	1326	0.009168608427195753
up10kb_gene	global	age_effect_blastemas_vs_nonlimbs	downregulated	no	no	yes	2	1.3828971986720593e-5
up10kb_gene	global	age_effect_blastemas_vs_nonlimbs	downregulated	no	no	no	317	0.0021918920598952138
up10kb_gene	global	age_effect_limbs_vs_nonlimbs	upregulated	no	no	no	1	6.914485993360296e-6
up10kb_gene	global	age_effect_limbs_vs_nonlimbs	not_diffexp	no	no	no	14	9.680280390704415e-5
up10kb_gene	global	age_effect_limbs_vs_nonlimbs	downregulated	no	no	no	2	1.3828971986720593e-5
up10kb_gene	global	subadult_blastemas_vs_subadult_limbs	upregulated	no	no	no	1	6.914485993360296e-6
up10kb_gene	global	subadult_blastemas_vs_subadult_limbs	not_diffexp	no	no	no	103	7.121920573161105e-4
up10kb_gene	global	subadult_blastemas_vs_subadult_limbs	downregulated	no	no	no	6	4.148691596016177e-5
up10kb_gene	global	subadult_blastemas_vs_subadult_nonlimbs	upregulated	no	no	no	3	2.0743457980080886e-5
up10kb_gene	global	subadult_blastemas_vs_subadult_nonlimbs	not_diffexp	no	no	no	67	4.6327056155513985e-4
up10kb_gene	global	subadult_blastemas_vs_subadult_nonlimbs	downregulated	no	no	no	8	5.531588794688237e-5
up10kb_gene	global	subadult_limbs_vs_subadult_nonlimbs	upregulated	no	no	no	7	4.8401401953522075e-5
up10kb_gene	global	subadult_limbs_vs_subadult_nonlimbs	not_diffexp	no	no	no	55	3.8029672963481624e-4
up10kb_gene	global	subadult_limbs_vs_subadult_nonlimbs	downregulated	no	no	no	7	4.8401401953522075e-5
down10kb_gene	global	adult_blastemas_vs_adult_limbs	upregulated	no	no	no	1040	0.007191065433094708
down10kb_gene	global	adult_blastemas_vs_adult_limbs	not_diffexp	no	no	no	6855	0.04739880148448483
down10kb_gene	global	adult_blastemas_vs_adult_limbs	downregulated	no	no	no	2487	0.017196326665487056
down10kb_gene	global	adult_blastemas_vs_adult_nonlimbs	upregulated	no	no	yes	3	2.0743457980080886e-5
down10kb_gene	global	adult_blastemas_vs_adult_nonlimbs	upregulated	no	no	no	4934	0.0341160738912397
down10kb_gene	global	adult_blastemas_vs_adult_nonlimbs	not_diffexp	no	no	no	25829	0.17859425872250306
down10kb_gene	global	adult_blastemas_vs_adult_nonlimbs	downregulated	no	no	yes	6	4.148691596016177e-5
down10kb_gene	global	adult_blastemas_vs_adult_nonlimbs	downregulated	no	no	no	19373	0.133954337149369
down10kb_gene	global	adult_limbs_vs_subadult_limbs	upregulated	no	yes	no	1	6.914485993360296e-6
down10kb_gene	global	adult_limbs_vs_subadult_limbs	upregulated	no	no	no	3463	0.023944864995006705
down10kb_gene	global	adult_limbs_vs_subadult_limbs	not_diffexp	no	no	no	7928	0.05481804495536042
down10kb_gene	global	adult_limbs_vs_subadult_limbs	downregulated	no	no	no	3418	0.02363371312530549
down10kb_gene	global	adults_nonlimbs_vs_subadults_nonlimbs	upregulated	no	no	no	5816	0.040214650537383476
down10kb_gene	global	adults_nonlimbs_vs_subadults_nonlimbs	not_diffexp	no	no	no	11803	0.08161167817963157
down10kb_gene	global	adults_nonlimbs_vs_subadults_nonlimbs	downregulated	no	no	no	2447	0.016919747225752645
down10kb_gene	global	age_effect_blastemas_vs_limbs	upregulated	no	no	no	108	7.46764487282912e-4
down10kb_gene	global	age_effect_blastemas_vs_limbs	not_diffexp	no	no	no	493	0.0034088415947266257
down10kb_gene	global	age_effect_blastemas_vs_limbs	downregulated	no	no	no	98	6.77619627349309e-4
down10kb_gene	global	age_effect_blastemas_vs_nonlimbs	upregulated	no	no	yes	3	2.0743457980080886e-5
down10kb_gene	global	age_effect_blastemas_vs_nonlimbs	upregulated	no	no	no	186	0.001286094394765015
down10kb_gene	global	age_effect_blastemas_vs_nonlimbs	not_diffexp	no	no	no	1401	0.009687194876697775
down10kb_gene	global	age_effect_blastemas_vs_nonlimbs	downregulated	no	no	yes	2	1.3828971986720593e-5
down10kb_gene	global	age_effect_blastemas_vs_nonlimbs	downregulated	no	no	no	329	0.0022748658918155373
down10kb_gene	global	age_effect_limbs_vs_nonlimbs	upregulated	no	no	no	0	0
down10kb_gene	global	age_effect_limbs_vs_nonlimbs	not_diffexp	no	no	no	12	8.297383192032354e-5
down10kb_gene	global	age_effect_limbs_vs_nonlimbs	downregulated	no	no	no	0	0
down10kb_gene	global	subadult_blastemas_vs_subadult_limbs	upregulated	no	no	no	1	6.914485993360296e-6
down10kb_gene	global	subadult_blastemas_vs_subadult_limbs	not_diffexp	no	no	no	101	6.983630853293898e-4
down10kb_gene	global	subadult_blastemas_vs_subadult_limbs	downregulated	no	no	no	13	8.988831791368384e-5
down10kb_gene	global	subadult_blastemas_vs_subadult_nonlimbs	upregulated	no	no	no	1	6.914485993360296e-6
down10kb_gene	global	subadult_blastemas_vs_subadult_nonlimbs	not_diffexp	no	no	no	62	4.2869813158833835e-4
down10kb_gene	global	subadult_blastemas_vs_subadult_nonlimbs	downregulated	no	no	no	6	4.148691596016177e-5
down10kb_gene	global	subadult_limbs_vs_subadult_nonlimbs	upregulated	no	no	no	5	3.457242996680148e-5
down10kb_gene	global	subadult_limbs_vs_subadult_nonlimbs	not_diffexp	no	no	no	56	3.872112156281766e-4
down10kb_gene	global	subadult_limbs_vs_subadult_nonlimbs	downregulated	no	no	no	1	6.914485993360296e-6
up50kb_gene	global	adult_blastemas_vs_adult_limbs	upregulated	no	yes	no	3	2.0743457980080886e-5
up50kb_gene	global	adult_blastemas_vs_adult_limbs	upregulated	no	no	no	8127	0.05619402766803912
up50kb_gene	global	adult_blastemas_vs_adult_limbs	not_diffexp	no	no	no	51684	0.35736829408083354
up50kb_gene	global	adult_blastemas_vs_adult_limbs	downregulated	no	yes	no	2	1.3828971986720593e-5
up50kb_gene	global	adult_blastemas_vs_adult_limbs	downregulated	no	no	no	19981	0.13815834463333207
up50kb_gene	global	adult_blastemas_vs_adult_nonlimbs	upregulated	no	no	yes	7	4.8401401953522075e-5
up50kb_gene	global	adult_blastemas_vs_adult_nonlimbs	upregulated	no	no	no	34168	0.23625415742113456
up50kb_gene	global	adult_blastemas_vs_adult_nonlimbs	not_diffexp	no	no	no	169894	1.174729683355954
up50kb_gene	global	adult_blastemas_vs_adult_nonlimbs	downregulated	no	no	yes	33	2.2817803778088977e-4
up50kb_gene	global	adult_blastemas_vs_adult_nonlimbs	downregulated	no	no	no	135614	0.9377011035035632
up50kb_gene	global	adult_limbs_vs_subadult_limbs	upregulated	no	yes	no	2	1.3828971986720593e-5
up50kb_gene	global	adult_limbs_vs_subadult_limbs	upregulated	no	no	no	27143	0.1876798933177785
up50kb_gene	global	adult_limbs_vs_subadult_limbs	not_diffexp	no	no	no	59040	0.4082312530479919
up50kb_gene	global	adult_limbs_vs_subadult_limbs	downregulated	no	yes	no	6	4.148691596016177e-5
up50kb_gene	global	adult_limbs_vs_subadult_limbs	downregulated	no	no	no	24170	0.16712312645951835
up50kb_gene	global	adults_nonlimbs_vs_subadults_nonlimbs	upregulated	no	no	no	35089	0.24262239902101942
up50kb_gene	global	adults_nonlimbs_vs_subadults_nonlimbs	not_diffexp	no	no	no	72761	0.5031049153628885
up50kb_gene	global	adults_nonlimbs_vs_subadults_nonlimbs	downregulated	no	no	no	17183	0.11881161282390997
up50kb_gene	global	age_effect_blastemas_vs_limbs	upregulated	no	no	no	574	0.00396891496018881
up50kb_gene	global	age_effect_blastemas_vs_limbs	not_diffexp	no	no	no	2880	0.01991371966087765
up50kb_gene	global	age_effect_blastemas_vs_limbs	downregulated	no	no	no	513	0.0035471313145938317
up50kb_gene	global	age_effect_blastemas_vs_nonlimbs	upregulated	no	no	yes	6	4.148691596016177e-5
up50kb_gene	global	age_effect_blastemas_vs_nonlimbs	upregulated	no	no	no	1101	0.0076128490786896855
up50kb_gene	global	age_effect_blastemas_vs_nonlimbs	not_diffexp	no	no	yes	4	2.7657943973441186e-5
up50kb_gene	global	age_effect_blastemas_vs_nonlimbs	not_diffexp	no	no	no	8612	0.05954755337481887
up50kb_gene	global	age_effect_blastemas_vs_nonlimbs	downregulated	no	no	yes	7	4.8401401953522075e-5
up50kb_gene	global	age_effect_blastemas_vs_nonlimbs	downregulated	no	no	no	1987	0.013739083668806907
up50kb_gene	global	age_effect_limbs_vs_nonlimbs	upregulated	no	no	no	3	2.0743457980080886e-5
up50kb_gene	global	age_effect_limbs_vs_nonlimbs	not_diffexp	no	no	no	83	5.739023374489046e-4
up50kb_gene	global	age_effect_limbs_vs_nonlimbs	downregulated	no	no	no	9	6.223037394024265e-5
up50kb_gene	global	subadult_blastemas_vs_subadult_limbs	upregulated	no	no	no	18	1.244607478804853e-4
up50kb_gene	global	subadult_blastemas_vs_subadult_limbs	not_diffexp	no	no	no	692	0.004784824307405325
up50kb_gene	global	subadult_blastemas_vs_subadult_limbs	downregulated	no	yes	no	4	2.7657943973441186e-5
up50kb_gene	global	subadult_blastemas_vs_subadult_limbs	downregulated	no	no	no	69	4.770995335418604e-4
up50kb_gene	global	subadult_blastemas_vs_subadult_nonlimbs	upregulated	no	no	no	6	4.148691596016177e-5
up50kb_gene	global	subadult_blastemas_vs_subadult_nonlimbs	not_diffexp	no	no	no	364	0.002516872901583148
up50kb_gene	global	subadult_blastemas_vs_subadult_nonlimbs	downregulated	no	no	no	23	1.590331778472868e-4
up50kb_gene	global	subadult_limbs_vs_subadult_nonlimbs	upregulated	no	no	no	15	1.0371728990040445e-4
up50kb_gene	global	subadult_limbs_vs_subadult_nonlimbs	not_diffexp	no	no	no	282	0.0019498850501276034
up50kb_gene	global	subadult_limbs_vs_subadult_nonlimbs	downregulated	no	no	no	28	1.936056078140883e-4
down50kb_gene	global	adult_blastemas_vs_adult_limbs	upregulated	no	no	no	9083	0.06280427627769156
down50kb_gene	global	adult_blastemas_vs_adult_limbs	not_diffexp	no	no	no	55943	0.386817089926555
down50kb_gene	global	adult_blastemas_vs_adult_limbs	downregulated	no	yes	no	2	1.3828971986720593e-5
down50kb_gene	global	adult_blastemas_vs_adult_limbs	downregulated	no	no	no	21507	0.14870985025919986
down50kb_gene	global	adult_blastemas_vs_adult_nonlimbs	upregulated	no	no	yes	6	4.148691596016177e-5
down50kb_gene	global	adult_blastemas_vs_adult_nonlimbs	upregulated	no	no	no	41996	0.290380753777159
down50kb_gene	global	adult_blastemas_vs_adult_nonlimbs	not_diffexp	no	no	yes	1	6.914485993360296e-6
down50kb_gene	global	adult_blastemas_vs_adult_nonlimbs	not_diffexp	no	no	no	203783	1.409054699184941
down50kb_gene	global	adult_blastemas_vs_adult_nonlimbs	downregulated	no	no	yes	54	3.73382243641456e-4
down50kb_gene	global	adult_blastemas_vs_adult_nonlimbs	downregulated	no	no	no	159847	1.1052598425806632
down50kb_gene	global	adult_limbs_vs_subadult_limbs	upregulated	no	yes	no	5	3.457242996680148e-5
down50kb_gene	global	adult_limbs_vs_subadult_limbs	upregulated	no	no	no	31090	0.21497136953357157
down50kb_gene	global	adult_limbs_vs_subadult_limbs	not_diffexp	no	no	no	65309	0.4515781657403676
down50kb_gene	global	adult_limbs_vs_subadult_limbs	downregulated	no	yes	no	1	6.914485993360296e-6
down50kb_gene	global	adult_limbs_vs_subadult_limbs	downregulated	no	no	no	28805	0.1991717690387433
down50kb_gene	global	adults_nonlimbs_vs_subadults_nonlimbs	upregulated	no	no	no	46772	0.32340433888144776
down50kb_gene	global	adults_nonlimbs_vs_subadults_nonlimbs	not_diffexp	no	no	no	92512	0.6396729282177477
down50kb_gene	global	adults_nonlimbs_vs_subadults_nonlimbs	downregulated	no	no	no	20191	0.13961038669193773
down50kb_gene	global	age_effect_blastemas_vs_limbs	upregulated	no	no	no	662	0.004577389727604515
down50kb_gene	global	age_effect_blastemas_vs_limbs	not_diffexp	no	no	no	3515	0.02430441826666144
down50kb_gene	global	age_effect_blastemas_vs_limbs	downregulated	no	no	no	732	0.005061403747139736
down50kb_gene	global	age_effect_blastemas_vs_nonlimbs	upregulated	no	no	yes	2	1.3828971986720593e-5
down50kb_gene	global	age_effect_blastemas_vs_nonlimbs	upregulated	no	no	no	1510	0.010440873849974046
down50kb_gene	global	age_effect_blastemas_vs_nonlimbs	not_diffexp	no	no	yes	8	5.531588794688237e-5
down50kb_gene	global	age_effect_blastemas_vs_nonlimbs	not_diffexp	no	no	no	10622	0.07344567022147305
down50kb_gene	global	age_effect_blastemas_vs_nonlimbs	downregulated	no	no	yes	14	9.680280390704415e-5
down50kb_gene	global	age_effect_blastemas_vs_nonlimbs	downregulated	no	no	no	2583	0.017860117320849644
down50kb_gene	global	age_effect_limbs_vs_nonlimbs	upregulated	no	no	no	7	4.8401401953522075e-5
down50kb_gene	global	age_effect_limbs_vs_nonlimbs	not_diffexp	no	no	no	52	3.5955327165473536e-4
down50kb_gene	global	age_effect_limbs_vs_nonlimbs	downregulated	no	no	no	3	2.0743457980080886e-5
down50kb_gene	global	subadult_blastemas_vs_subadult_limbs	upregulated	no	no	no	11	7.605934592696326e-5
down50kb_gene	global	subadult_blastemas_vs_subadult_limbs	not_diffexp	no	no	no	828	0.005725194402502325
down50kb_gene	global	subadult_blastemas_vs_subadult_limbs	downregulated	no	no	no	105	7.260210293028311e-4
down50kb_gene	global	subadult_blastemas_vs_subadult_nonlimbs	upregulated	no	no	no	2	1.3828971986720593e-5
down50kb_gene	global	subadult_blastemas_vs_subadult_nonlimbs	not_diffexp	no	no	no	421	0.0029109986032046843
down50kb_gene	global	subadult_blastemas_vs_subadult_nonlimbs	downregulated	no	no	yes	1	6.914485993360296e-6
down50kb_gene	global	subadult_blastemas_vs_subadult_nonlimbs	downregulated	no	no	no	45	3.111518697012133e-4
down50kb_gene	global	subadult_limbs_vs_subadult_nonlimbs	upregulated	no	no	no	18	1.244607478804853e-4
down50kb_gene	global	subadult_limbs_vs_subadult_nonlimbs	not_diffexp	no	no	no	251	0.001735535984333434
down50kb_gene	global	subadult_limbs_vs_subadult_nonlimbs	downregulated	no	no	no	23	1.590331778472868e-4
intergenic_region	NA	NA	NA	no	no	no	8191164	56.63768874731709
