# Supplementary material for: Retrotransposon Expression Is Upregulated in Adulthood and Suppressed during Regeneration of the Limb in the Axolotl (Ambystoma mexicanum)
Source: Adv Biol (Weinh). 2025 May 29;9(10):e00502. doi: 10.1002/adbi.202400502 (PMC12517315; doi:10.1002/adbi.202400502)
Supplement: Supplementary file 5 — Supplemental TableS4 [file ADBI-9-e00502-s005.tsv]

ID	SYMBOL	native_adult_limbs_vs_subadult_limbs	native_subadult_blastemas_vs_subadult_limbs	global_adults_nonlimbs_vs_subadults_nonlimbs	global_adult_limbs_vs_subadult_limbs	global_adults_blastemas_vs_subadults_blastemas	global_adult_blastemas_vs_adult_limbs	global_subadult_blastemas_vs_subadult_limbs	global_adult_blastemas_vs_adult_nonlimbs	global_subadult_blastemas_vs_subadult_nonlimbs	global_adult_limbs_vs_adult_nonlimbs	global_subadult_limbs_vs_subadult_nonlimbs	global_age_effect_blastemas_vs_limbs	global_age_effect_blastemas_vs_nonlimbs	global_age_effect_limbs_vs_nonlimbs	wgcna_module
AMEX60DD002115	LOC115082697.1	-7.099218836501111	NA	NA	-4.234476965119689	NA	NA	NA	NA	NA	NA	4.839088855899603	NA	NA	-4.186998085173763	Module 1 (green)
AMEX60DD002538	NPM2.1	3.9045561578714265	NA	NA	4.972502335340446	NA	NA	NA	-3.915125794156514	NA	NA	NA	NA	NA	NA	Module 7 (blue)
AMEX60DD003133	AMEX60DD003133	-5.0458133474632625	NA	NA	NA	NA	NA	NA	NA	NA	NA	NA	NA	NA	NA	Module 1 (green)
AMEX60DD008408	AMEX60DD008408	-4.8187693229561335	-5.902887556350295	NA	NA	NA	NA	NA	NA	NA	NA	NA	NA	NA	NA	Module 9 (magenta)
AMEX60DD008409	MBLAC1.1	-4.8187693229561335	-5.902887556350295	NA	NA	NA	NA	NA	NA	NA	NA	NA	NA	NA	NA	Module 9 (magenta)
AMEX60DD008898	CYP2A6.6	-6.995970545425549	NA	NA	-7.0592483405601305	NA	NA	NA	NA	NA	NA	6.4641485232679265	NA	NA	-8.8825534741904	Module 1 (green)
AMEX60DD008899	CYP2A6.7	-6.606047782508512	NA	NA	-2.527887809311638	NA	NA	NA	NA	NA	NA	NA	NA	NA	-4.1617758230206325	Module 16 (grey)
AMEX60DD009875	LOC105357518.13	-7.104632328351374	NA	NA	NA	NA	NA	NA	NA	NA	NA	NA	NA	NA	NA	Module 16 (grey)
AMEX60DD011076	TMEM179	4.570030258026746	NA	4.171044277620523	NA	NA	NA	NA	NA	NA	NA	NA	NA	NA	NA	Module 10 (red)
AMEX60DD012489	AMEX60DD012489	-4.157799201614791	-9.407974646412212	NA	NA	21.632439852698457	NA	-19.27715868937997	NA	-20.66404282864224	NA	NA	20.591759938740427	23.000320044456945	NA	Module 16 (grey)
AMEX60DD019134	BTBD8	-5.311859926943382	NA	NA	NA	NA	NA	NA	-1.6239718518980029	NA	-1.6958297060685128	NA	NA	NA	NA	Module 15 (turquoise)
AMEX60DD020567	ORF2.6	6.670933775160374	NA	NA	NA	NA	NA	NA	NA	NA	NA	4.2865120720868335	NA	NA	NA	Module 1 (green)
AMEX60DD021537	HBZ.5	-7.1701757321183015	NA	-7.509783898560975	-10.360920811451688	NA	4.191617150268702	NA	2.983589555005524	NA	NA	NA	NA	NA	NA	Module 5 (black)
AMEX60DD026538	GIMAP7.2	-5.344910010949436	NA	NA	NA	NA	NA	NA	-2.601365915943818	NA	NA	NA	NA	NA	NA	Module 16 (grey)
AMEX60DD033021	LOC115370421.16	6.797589172537376	NA	NA	NA	NA	NA	-3.3277128890492853	NA	NA	NA	NA	NA	NA	NA	Module 6 (yellow)
AMEX60DD035810	AMEX60DD035810	7.650182721029819	NA	NA	3.7389964750848894	NA	-2.9914196235419985	NA	-2.688232424372366	NA	NA	NA	NA	NA	NA	Module 15 (turquoise)
AMEX60DD036788	CCDC127.2	-5.20540327223441	NA	NA	NA	NA	NA	NA	NA	NA	NA	NA	NA	NA	NA	Module 16 (grey)
AMEX60DD039476	LOC111947684.15	-7.381688758155662	NA	NA	-2.643268930306242	NA	NA	NA	NA	NA	NA	NA	NA	NA	NA	Module 6 (yellow)
AMEX60DD041072	LY6E.7	-23.48220445303449	NA	-9.410988374105225	-9.847189409977483	NA	NA	NA	NA	NA	NA	NA	NA	NA	NA	Module 1 (green)
AMEX60DD041129	DMBT1.10	3.836696299639342	NA	NA	NA	NA	-3.0700123865096853	NA	NA	NA	NA	NA	NA	NA	NA	Module 6 (yellow)
AMEX60DD044094	AMEX60DD044094	4.142644442777644	NA	16.744766410808925	NA	NA	-3.8231105497641824	NA	-3.0471455344435947	15.97016293851851	NA	17.0041373740186	NA	-19.714942479942714	-15.79338179954245	Module 16 (grey)
AMEX60DD044095	LOC115472519.20	7.325890249227924	NA	NA	NA	18.941255907662608	NA	-24.398749427183184	NA	-20.715608181002693	NA	NA	21.81475036824083	18.51251623688109	NA	Module 6 (yellow)
AMEX60DD044963	FREM2.1	-4.868068691048604	2.245767154899143	NA	-3.4363108569676166	NA	NA	NA	NA	NA	NA	NA	NA	NA	NA	Module 16 (grey)
AMEX60DD046387	ZNF501.4	6.087583558479697	NA	NA	2.0669715884852686	NA	NA	NA	NA	NA	NA	NA	NA	NA	NA	Module 16 (grey)
AMEX60DD051665	ROHU_026682.11	-5.486179142040431	NA	NA	NA	NA	NA	NA	NA	NA	NA	NA	NA	NA	NA	Module 16 (grey)
AMEX60DD052357	E1301_TTI023775.25	-5.534687663872426	-6.1580035682062615	-2.619369925911615	-5.666547396739595	NA	NA	-5.43890288100653	NA	NA	NA	NA	NA	NA	NA	Module 6 (yellow)
AMEX60DD053301	DMBT1.18	4.715444412007834	NA	NA	NA	NA	-3.2193325654289304	NA	-4.976289862748034	-7.110024061665536	NA	NA	NA	NA	NA	Module 16 (grey)
AMEX60DD053668	NNMT.23	4.169585683428648	-5.021567079834585	NA	NA	NA	NA	-9.905217315729278	NA	-5.145784593040048	NA	NA	4.985067324317562	NA	NA	Module 9 (magenta)
AMEX60DDU001010564	AMEX60DDU001010564	3.930022267396785	NA	NA	NA	NA	NA	NA	NA	NA	NA	NA	NA	NA	NA	Module 16 (grey)
AMEX60DDU001013309	AMEX60DDU001013309	4.290107759486468	NA	NA	NA	NA	NA	NA	NA	NA	NA	NA	NA	NA	NA	Module 16 (grey)
AMEX60DDU001031330	PARPI_0009853.6	3.857006170343221	NA	NA	NA	NA	NA	NA	NA	NA	NA	NA	NA	NA	NA	Module 16 (grey)
AMEX60DDU001034950	AMEX60DDU001034950	4.212885822183373	NA	NA	NA	NA	NA	-2.7739433932794264	NA	NA	NA	NA	NA	NA	NA	Module 1 (green)
AMEX60DD000676	MYL2	NA	-12.275093268566662	NA	-2.4078773727819045	6.518716414850378	NA	-13.757300733101378	NA	NA	3.432930023148128	7.695273116213016	9.922728606387452	NA	NA	Module 6 (yellow)
AMEX60DD004521	TNNT3	NA	-11.76021088444108	NA	-3.532280560009311	NA	NA	-13.707086674419497	NA	NA	3.70222538084011	8.19155601591682	5.964113637412915	NA	NA	Module 6 (yellow)
AMEX60DD007427	LMOD2	NA	-10.862907752603492	-6.723207708113648	-3.701478191091152	15.484071218370266	NA	-24.50462012940792	NA	-25.05892636781361	NA	NA	20.99326334769481	23.39502977274651	NA	Module 6 (yellow)
AMEX60DD007585	KERA	NA	2.7987774381254296	NA	-3.17132261092796	NA	6.23590387581016	NA	7.380222282881058	6.026416475635026	NA	5.4665792589115325	NA	NA	NA	Module 1 (green)
AMEX60DD008355	MYBPC1.1	NA	-11.883278595717634	NA	-3.0577501713832347	NA	-3.698189482265214	-13.40121738978588	NA	NA	3.774340981660001	6.1977568961116445	4.309683995992647	NA	NA	Module 6 (yellow)
AMEX60DD008609	TNNT2	NA	-4.800643037231031	-10.426702107880605	-5.724568986486747	NA	NA	NA	-4.382210586211	-15.48907807311764	-4.286493821087139	-9.25385906820077	NA	6.957507097124829	NA	Module 2 (greenyellow)
AMEX60DD009200	SYPL2	NA	-11.456227060777	NA	NA	NA	NA	NA	NA	NA	NA	NA	NA	NA	NA	Module 6 (yellow)
AMEX60DD014180	TPM4.1	NA	-8.596738724660328	-10.025040453058375	-5.615562963216757	NA	NA	-11.826345828242092	NA	-17.755901765846748	NA	-4.41052722056572	5.467142120286502	12.479059725420548	NA	Module 6 (yellow)
AMEX60DD014280	SHD	NA	5.555504041632765	NA	NA	NA	5.263618601646453	4.054661483187363	NA	NA	NA	NA	NA	NA	NA	Module 16 (grey)
AMEX60DD015912	AMEX60DD015912	NA	6.030428755120555	NA	NA	NA	NA	NA	NA	NA	NA	NA	NA	NA	NA	Module 15 (turquoise)
AMEX60DD015913	TAPBPL.1	NA	5.495701843007276	2.920931099173268	NA	NA	NA	6.107413241106601	NA	NA	NA	NA	NA	NA	NA	Module 15 (turquoise)
AMEX60DD016524	IL11	NA	8.930126592585335	NA	NA	NA	NA	8.345342347087538	NA	6.809065164971689	NA	NA	NA	NA	NA	Module 16 (grey)
AMEX60DD016918	CASQ1	NA	-12.773916651741274	NA	-6.572620021326746	NA	-4.858171046175102	-16.7070919577428	NA	-5.607184159736184	3.402677803848199	8.131567759215168	7.166013997577241	NA	NA	Module 6 (yellow)
AMEX60DD018562	AMEX60DD018562	NA	-3.7903995718315	24.62917215160909	4.628073402379412	29.32011982670547	NA	-28.1761378894077	NA	NA	NA	19.896032044496422	23.562292602529347	NA	-17.646085838310128	Module 15 (turquoise)
AMEX60DD020542	MYL3	NA	-11.71052410174397	-6.9037664447271325	-2.5958850225727175	NA	NA	-13.340355423305777	NA	-14.37881820850175	NA	NA	4.126366620073408	10.822535287737724	NA	Module 6 (yellow)
AMEX60DD022491	VWDE.2	NA	3.3893542449166723	NA	NA	NA	5.207165874540026	NA	7.050328680888893	4.572677056042301	NA	NA	NA	NA	NA	Module 5 (black)
AMEX60DD023145	TNNC1.1	NA	-12.90146052048072	-9.470475065919622	-4.588247218320284	NA	NA	-16.35449777250263	NA	-17.815165423086047	NA	NA	11.678011341326464	16.20809663661367	NA	Module 6 (yellow)
AMEX60DD024851	CKM	NA	-12.314628262704035	-7.849162301125703	-4.6156122186947295	NA	NA	-14.81161823335393	NA	-14.180191534819343	2.666236219272356	NA	8.918852823793973	12.751079773066726	NA	Module 6 (yellow)
AMEX60DD025873	PVALB.2	NA	-11.772766208682723	NA	-8.188082856370352	NA	-3.568036378553196	-17.58466021937639	NA	-7.314080237611549	NA	7.583924280630379	9.623095445183596	NA	NA	Module 6 (yellow)
AMEX60DD027767	AMEX60DD027767	NA	-8.020626314874814	NA	NA	23.774268914163653	NA	-21.304121792148297	NA	-23.126250997785434	NA	NA	21.61179371703126	23.148974599060825	NA	Module 16 (grey)
AMEX60DD029115	INMT.1	NA	-5.374965323995161	NA	2.573126757895322	NA	-8.358004929334403	NA	NA	NA	7.168376202593328	NA	NA	NA	NA	Module 1 (green)
AMEX60DD029312	PVALB.3	NA	-11.843808300167034	NA	-4.905139617541574	NA	-6.890342054779111	-14.929909160598136	-3.5734012172282537	NA	NA	8.07004048875556	NA	NA	NA	Module 6 (yellow)
AMEX60DD029607	CYP27B1	NA	3.4050426330563424	NA	NA	NA	9.83280173098122	NA	8.558291146506892	NA	NA	NA	NA	NA	NA	Module 16 (grey)
AMEX60DD032486	AMEX60DD032486	NA	-6.5841927955510755	15.473612327962238	NA	40.44722214010457	NA	-37.75570628028497	NA	-19.698023137782343	NA	16.596192119560722	41.7771117391589	24.741114477894815	-15.58439561671469	Module 16 (grey)
AMEX60DD032487	CKAP5.2	NA	-8.690976295999063	NA	NA	21.379942435442903	NA	-18.601969860589396	NA	-19.68967783506602	NA	NA	20.466607529781477	21.74494705271783	NA	Module 16 (grey)
AMEX60DD034544	ACTC1.5	NA	-11.532748767355402	-3.0233385342732055	-6.022769393435442	NA	-4.105630439635751	-15.106980277120975	NA	-7.371752104278339	3.864850171076855	5.824605690212424	6.920083661824655	NA	NA	Module 6 (yellow)
AMEX60DD037674	TNMD	NA	-2.0283496823600995	NA	-3.737121823410226	NA	3.986653711679636	NA	7.131530524931401	NA	NA	4.4886584216962016	7.470441621174453	NA	NA	Module 6 (yellow)
AMEX60DD044091	AMEX60DD044091	NA	6.982346284490198	NA	NA	NA	NA	5.662826501345813	NA	NA	NA	NA	NA	NA	NA	Module 15 (turquoise)
AMEX60DD044102	ODAM	NA	7.963712244480509	NA	NA	NA	NA	5.42451427026529	NA	9.56568199752903	NA	NA	NA	NA	NA	Module 16 (grey)
AMEX60DD046379	KAZALD1.3	NA	5.52169569117712	NA	-2.284272788192191	NA	6.911412504437574	NA	7.40146671646612	3.873174087980872	NA	NA	NA	NA	NA	Module 5 (black)
AMEX60DD046684	KAZALD1.4	NA	5.712801801011579	NA	-2.685533992692297	NA	7.0454215648039344	NA	7.4258110331423	NA	NA	NA	NA	NA	NA	Module 5 (black)
AMEX60DD046743	CASQ2.2	NA	-9.441770639964382	-7.001172374595095	-3.80626085878534	13.19605193596404	NA	-21.99397899839419	NA	-23.315067615544702	NA	NA	18.721169473575117	21.22564073501087	NA	Module 6 (yellow)
AMEX60DD047063	ILDR2	NA	5.473379203902615	2.5256402909667313	NA	NA	NA	4.930203323716838	-3.788248311486395	NA	-3.424607517296032	NA	NA	-9.286734271355476	NA	Module 15 (turquoise)
AMEX60DD048180	ZIC5	NA	6.721427972393327	NA	NA	-12.771528860310324	2.9993371698199067	19.382526510994087	NA	17.116893477189617	NA	NA	-11.550227851957729	-11.623124144031596	NA	Module 16 (grey)
AMEX60DD049438	SLN	NA	-12.034292112511876	NA	NA	NA	NA	NA	NA	NA	NA	NA	NA	NA	NA	Module 6 (yellow)
AMEX60DD049502	MMP13.7	NA	6.136153112743069	NA	NA	NA	4.755786224598124	4.370063467748205	3.4031491385312527	4.444533576793148	NA	NA	NA	NA	NA	Module 16 (grey)
AMEX60DD050544	AMEX60DD050544	NA	2.7391791130928875	NA	33.46262126515781	-17.50932066268534	NA	49.96307488641787	NA	20.056814152054443	NA	-28.709990012967893	-50.79866092566965	-21.05500900950415	28.910601460260366	Module 15 (turquoise)
AMEX60DD051962	AMEX60DD051962	NA	-11.551884188533426	NA	NA	NA	NA	NA	NA	NA	NA	NA	NA	NA	NA	Module 6 (yellow)
AMEX60DD052910	AMEX60DD052910	NA	-3.686341368016812	NA	NA	NA	NA	NA	4.505178875645638	NA	6.607384670276211	7.617697542397138	NA	NA	NA	Module 6 (yellow)
AMEX60DD053662	NNMT.18	NA	-6.415936416281298	NA	NA	NA	-2.826687121829497	NA	NA	NA	8.377195149319974	NA	NA	NA	NA	Module 1 (green)
AMEX60DD053663	NNMT.19	NA	-5.23227766498112	NA	3.1795997515551404	NA	-4.6436540022929735	NA	NA	NA	7.856051816407924	NA	NA	NA	NA	Module 16 (grey)
AMEX60DD054043	GSG1	NA	5.544446676699349	NA	NA	NA	NA	2.6465982939933146	-3.33692096100703	NA	NA	NA	NA	-6.566727952536616	NA	Module 15 (turquoise)
AMEX60DD054790	BHLHA9	NA	5.728617460257038	NA	23.279027846952605	-12.615139094688088	NA	41.29227004414339	NA	6.649512181640048	NA	-28.317833009855946	-37.07265734629141	NA	26.05930610279764	Module 16 (grey)
AMEX60DD055382	MYL1	NA	-11.685175305171452	NA	-3.468662817191592	NA	NA	-13.77444035564936	NA	NA	3.0859688410837025	8.09122845034507	6.764083183312526	NA	NA	Module 6 (yellow)
AMEX60DD055633	KLHL41	NA	-12.079047526356952	-5.008825637911136	-3.051151447130161	NA	NA	-14.539468384202417	NA	-12.354679697311212	3.0998749705127167	NA	7.505447072750379	10.73626272318134	NA	Module 6 (yellow)
AMEX60DDU001021321	AMEX60DDU001021321	NA	5.533376501466556	NA	NA	NA	NA	NA	NA	NA	NA	NA	NA	NA	NA	NA
AMEX60DDU001031218	SHF.2	NA	6.139930139071178	NA	NA	NA	3.388569811592125	3.700668388134878	NA	NA	NA	NA	NA	NA	NA	Module 16 (grey)
5000_5500_cluster_433:Mag:Ty3:LTR	5000_5500_cluster_433:Gypsy_Mag:LTR	NA	-2.2215626723390005	NA	NA	NA	NA	NA	-1.8786542104399988	NA	NA	NA	NA	NA	NA	Module 14 (brown)
5500_6000_cluster_5043:Chromoviridae:Ty3:LTR	5500_6000_cluster_5043:Gypsy_Chromoviridae_Vclade:LTR	NA	-2.5582234992073376	NA	2.430576955471627	NA	NA	NA	NA	NA	NA	NA	NA	NA	NA	Module 14 (brown)
6000_6500_cluster_342:Chromoviridae:Ty3:LTR	6000_6500_cluster_342:Gypsy_Chromoviridae_Vclade:LTR	NA	-2.499694770905228	NA	NA	NA	NA	NA	NA	NA	NA	NA	NA	NA	NA	Module 14 (brown)
6000_6500_cluster_793:Chromoviridae:Ty3:LTR	6000_6500_cluster_793:Gypsy_Chromoviridae_Vclade:LTR	NA	-4.6075962295186565	NA	NA	NA	NA	-3.707868311394737	-2.56101733037983	NA	NA	NA	NA	NA	NA	Module 14 (brown)
rnd-6_family-8458:Unknown	rnd-6_family-8458:rnd-6_family-8458:Unknown	NA	2.4791395632813527	2.192335376214068	NA	NA	NA	3.0799858472208057	-2.5475810037003987	3.4151113026820026	NA	NA	-5.147151535642443	-6.839229378218363	NA	Module 14 (brown)
AMEX60DD000394	SLC2A9.5	NA	NA	16.477979548962267	-3.06328133232456	NA	NA	NA	NA	17.80775638804181	NA	22.683313375579807	NA	-17.373260957595544	-21.100890411800187	Module 1 (green)
AMEX60DD000980	AMEX60DD000980	NA	NA	8.494367217454828	10.329067448272598	-17.158301404133116	NA	23.92072688350357	NA	24.05172572681755	NA	NA	-28.4316668250628	-26.663481242095372	NA	Module 15 (turquoise)
AMEX60DD001359	MYL7	NA	NA	-9.595218138962956	NA	NA	NA	NA	NA	-11.573973921834412	NA	-9.843252467304314	NA	NA	4.7732038183108205	Module 2 (greenyellow)
AMEX60DD001415	BMP10	NA	NA	-9.782264715870076	-3.057339067635757	-11.560100932875262	-23.09771119920837	-14.593869406360946	-28.50915406036571	-24.166006322469062	NA	-8.564921867628	NA	NA	NA	Module 2 (greenyellow)
AMEX60DD001474	AMEX60DD001474	NA	NA	9.33995321312281	-11.695195719521696	NA	-48.20306722864374	-51.072842348156634	-51.12714975411001	-28.00795252461285	NA	21.071711187640354	NA	-17.619980465002165	-23.8452644742901	Module 9 (magenta)
AMEX60DD001525	AMEX60DD001525	NA	NA	17.129571576469075	10.967678165282392	NA	-62.27386208455792	-36.666942551733506	-59.581837268523586	-27.39424944577037	NA	NA	-22.750375143238973	-26.139952300777953	NA	Module 15 (turquoise)
AMEX60DD001540	AMEX60DD001540	NA	NA	14.77420965141716	-12.874639943094602	NA	-46.021263836384385	-53.94851630929599	-50.345514990784125	-28.582662437989796	NA	23.86689030547458	NA	-18.319151888644516	-28.135414536920695	Module 9 (magenta)
AMEX60DD001541	AMEX60DD001541	NA	NA	14.60747741815942	-13.83001671984886	NA	-41.861717205314946	-52.28434687939505	-46.5136672906376	-26.484983597534345	NA	24.3025496748253	NA	-16.019266145876287	-28.90318981033171	Module 9 (magenta)
AMEX60DD001755	AMEX60DD001755	NA	NA	16.180182093499262	5.30160392051344	-8.74129601623516	NA	17.972061190211768	NA	25.745974186315948	NA	4.933725455546021	-20.079276633942925	-27.550649129275165	NA	Module 15 (turquoise)
AMEX60DD001931	AMEX60DD001931	NA	NA	16.66276547703807	36.93044074785442	NA	-31.06978209609624	NA	-28.399372557605496	NA	NA	-15.015146456555543	-31.197904868512403	NA	17.607734195678887	Module 15 (turquoise)
AMEX60DD003943	AMEX60DD003943	NA	NA	18.32830990859611	12.04477917597927	-10.591886189904722	-58.97307110799044	-34.76994006843246	-59.47428781320326	-28.69891605945637	NA	NA	-23.437853162133234	-28.749262697794535	NA	Module 15 (turquoise)
AMEX60DD004338	SLC9C1.1	NA	NA	23.704363902102703	11.54535123976638	NA	-60.3255286516403	-42.05109727824571	-59.30826683546827	-28.50735441867199	NA	12.47529920580239	-17.181810917118955	-28.24525828458503	-10.881730190984792	Module 15 (turquoise)
AMEX60DD004482	MUC5B.18	NA	NA	3.898152446507176	NA	-17.292719420987687	NA	12.457870508973285	NA	22.305025188151387	NA	8.960335487266052	-10.56293275744553	-24.44148258336069	-9.915279764759603	Module 16 (grey)
AMEX60DD004964	SLC5A12.3	NA	NA	12.647084843953728	NA	-15.045250011770838	NA	7.069494320008618	NA	25.120692516125047	NA	15.47662219404848	-5.304300468815498	-27.784587927477773	-15.88157431814222	Module 16 (grey)
AMEX60DD005028	AMEX60DD005028	NA	NA	19.38244041831458	11.863624169856909	NA	-59.40306580075016	-36.21212846564433	-58.701306992692466	-27.672361828287233	NA	5.341460531960301	-22.134558977572365	-28.221016614487244	NA	Module 15 (turquoise)
AMEX60DD005174	AMEX60DD005174	NA	NA	10.679202540974362	38.990816375479326	NA	-37.23505039102151	NA	-36.04966206697471	NA	NA	-14.549366768341711	-31.78813401819804	NA	11.446500904481866	Module 15 (turquoise)
AMEX60DD006107	S100PBP	NA	NA	3.173034688101299	10.240160085609688	-20.837215432039223	-59.25675144299495	-24.73890205044005	-59.63306182069592	-28.249316573565977	NA	NA	-32.831464145205096	-27.745058636359737	NA	Module 15 (turquoise)
AMEX60DD006634	AMEX60DD006634	NA	NA	17.016789598747717	11.045287924029717	NA	-62.22586625477377	-36.34050080131187	-59.55988714642932	-27.26262698846893	NA	NA	-22.768199176821796	-25.910263544783053	NA	Module 15 (turquoise)
AMEX60DD006712	AMEX60DD006712	NA	NA	18.873273326578165	NA	14.262989666570178	25.07033877776275	4.875888132339294	NA	NA	-30.96148521051427	-15.95839561972794	NA	NA	-7.007043216743552	Module 16 (grey)
AMEX60DD007060	AMEX60DD007060	NA	NA	13.54860921223301	6.219176565610499	NA	-62.15564702031858	-36.19237106337483	-59.04509061121245	-23.507023451994502	NA	NA	NA	-11.642766527370052	NA	Module 15 (turquoise)
AMEX60DD007339	ASPG.1	NA	NA	18.444852268826946	14.935185156376065	-7.688157019757031	-58.25082361141145	-31.228428507786937	-55.01903271173381	-24.152302274628475	NA	3.331168233516886	-25.952300318619603	-28.27384413446581	NA	Module 15 (turquoise)
AMEX60DD007613	AMEX60DD007613	NA	NA	9.59677683098958	7.758593594284341	NA	-62.63996622026828	-34.296121135986624	-59.06768546972817	-24.402986113043173	NA	NA	-12.616691378387552	-14.102897188174085	NA	Module 15 (turquoise)
AMEX60DD007916	ACR.5	NA	NA	18.81312332712362	10.587724861602725	NA	-61.97476029868749	-37.44404269197379	-59.402968396208635	-26.462294861078604	NA	NA	-14.202458850549757	-23.37599443869915	NA	Module 15 (turquoise)
AMEX60DD008852	AMEX60DD008852	NA	NA	26.162352290774088	5.483933399397276	NA	-43.31160264328335	-40.60727855267602	-41.0261405437465	-16.092449854399685	NA	14.95143332274248	NA	NA	NA	Module 15 (turquoise)
AMEX60DD008880	CYP2A6.1	NA	NA	3.2019768533048927	4.907156261555053	-22.97150619418707	-61.121478679674375	-30.690238422643915	-59.388759769925045	-29.15636253992853	NA	NA	-29.55822193605565	-28.296128601010057	NA	Module 15 (turquoise)
AMEX60DD009215	TXNDC2	NA	NA	19.77108132617111	-6.52667582173368	11.983687663955203	NA	-17.750977907517367	-11.951015468039454	NA	-20.77847034897064	3.845067587283774	23.97661810068652	NA	-28.37546004707837	Module 15 (turquoise)
AMEX60DD009410	AMEX60DD009410	NA	NA	26.69221149229352	8.968415610440003	NA	-45.49831006274317	-37.09331832155509	-43.09914135952219	-13.8499081454299	NA	16.143748547283217	NA	-9.66615281621051	-7.580842808797516	Module 15 (turquoise)
AMEX60DD009608	REG1B.1	NA	NA	19.616138910593175	NA	27.60596240499922	NA	-29.456411581586497	NA	-5.407623422226685	NA	19.12398090550755	28.053618351084737	NA	-19.087500585161123	Module 16 (grey)
AMEX60DD009802	AMEX60DD009802	NA	NA	11.56134362062692	-10.952745921199012	NA	-47.8181914230083	-50.40171178663911	-51.59903792495265	-28.168562543634327	NA	20.42361707502787	NA	-18.89568944212991	-24.03923607102282	Module 9 (magenta)
AMEX60DD009987	MEOX1	NA	NA	-3.95124598067785	-3.9575539160044735	NA	5.229484763043079	NA	7.923345232945168	NA	2.1403714051862424	NA	7.265540655426964	7.866090621493773	NA	Module 6 (yellow)
AMEX60DD010113	KRT17.5	NA	NA	13.590243335322794	-12.277672723556538	NA	-42.340699672505366	-49.069399319531975	-49.736436235183334	-28.580181795772752	-5.761638114711898	19.188800837591163	NA	-17.9381600876144	-26.40244008198549	Module 16 (grey)
AMEX60DD011134	AMEX60DD011134	NA	NA	17.00987944814028	10.845891278781355	NA	-62.46436673941937	-37.235793390460074	-59.58980162564193	-27.803016345184997	NA	NA	-23.16978973619149	-26.86079844250944	NA	Module 15 (turquoise)
AMEX60DD011558	GLIPR1.2	NA	NA	25.41272210514473	21.083391105694357	24.648519108988843	24.91906011034471	17.61897084571009	NA	NA	-22.32123301819364	-16.377769615560915	NA	NA	NA	Module 15 (turquoise)
AMEX60DD012055	AMEX60DD012055	NA	NA	26.1940903412743	4.925729796622695	NA	-48.67785731956742	-39.70119049685197	-46.5755227407711	-11.690509615837415	NA	13.224814870091514	NA	NA	NA	Module 15 (turquoise)
AMEX60DD012488	AMEX60DD012488	NA	NA	16.97840669853482	NA	27.47814171170979	NA	-30.142389958037803	NA	-8.190563683222212	NA	15.904791939396278	27.225046872861817	NA	-14.76157319026523	Module 16 (grey)
AMEX60DD013331	HES4	NA	NA	-6.7976374213851525	-5.725819198410362	13.955994496730671	6.559453654391955	-12.645229644675464	7.427034135803252	-13.52964082579592	NA	NA	20.836719328591183	21.7480545776446	NA	Module 16 (grey)
AMEX60DD013651	AMEX60DD013651	NA	NA	-10.206188429218251	NA	NA	NA	NA	NA	-12.516734818587178	NA	-7.265966699965526	NA	10.768537515630682	8.58706788078722	Module 2 (greenyellow)
AMEX60DD015402	AMEX60DD015402	NA	NA	22.24837955732294	13.148066320994204	26.642972215622784	NA	-18.6607576362903	NA	NA	NA	7.490925365805441	9.810637598261737	NA	-4.21902296200713	Module 15 (turquoise)
AMEX60DD015738	AMEX60DD015738	NA	NA	5.406493887391055	5.594604297573817	-15.912248388170068	NA	19.849656302051752	NA	20.932506975090064	NA	NA	-22.12312594933936	-22.19667035730002	NA	Module 15 (turquoise)
AMEX60DD015768	LOC114656580.1	NA	NA	19.368209054670288	-6.298486493934375	NA	-39.31856300922104	-41.86462882785269	-56.12556743659857	-27.419132788617357	-16.564373815129304	11.150616333147722	NA	-22.857919259775333	-28.166050770696582	Module 15 (turquoise)
AMEX60DD017438	TNNI3	NA	NA	-10.540831160031724	-5.247971985062625	NA	NA	NA	NA	-13.87209360359082	-4.538794584127818	-10.0226224383982	NA	8.82604472757878	NA	Module 2 (greenyellow)
AMEX60DD017942	PINLYP.4	NA	NA	11.082986944885578	22.323437643814152	-16.657134635380253	-11.199505646954654	27.690301765921024	-12.979352768255149	15.634681275397664	NA	-10.723129572594097	-39.27265563248825	-28.10755655690565	8.0900614442338	Module 16 (grey)
AMEX60DD017949	D9C73_028124.20	NA	NA	17.876511009780657	NA	29.52427742675888	NA	-29.244729638955203	NA	-5.721678378371672	NA	19.693906843904557	32.17478960537328	9.767249105242596	-19.82136664113632	Module 1 (green)
AMEX60DD018171	LRRC52.1	NA	NA	4.059553862247627	7.684159209114546	-21.749185993506284	-5.5165512168144355	22.902517900836	-6.913377404143005	19.673934029046094	NA	NA	-30.39240024452867	-27.73172120594025	NA	Module 15 (turquoise)
AMEX60DD018195	E1301_TTI015688.1	NA	NA	15.26147480455982	-12.107365239318398	18.481780099237103	NA	-38.21799054672955	NA	NA	NA	26.2061486151971	32.544771429403006	NA	-28.16484805244821	Module 9 (magenta)
AMEX60DD018301	PARPI_0030888	NA	NA	2.8690839300950617	8.974129878931981	NA	NA	23.13090400718029	NA	21.139793475288347	NA	NA	-22.227159442339055	-16.648829285070086	NA	Module 15 (turquoise)
AMEX60DD018628	RGSL2	NA	NA	15.287001888815974	10.006843768893084	NA	-62.35684228063352	-35.400117278661504	-59.25077822942763	-26.220186887226625	NA	NA	-19.08966644255082	-22.3963134694946	NA	Module 15 (turquoise)
AMEX60DD018690	C1ORF111.2	NA	NA	17.24633081988502	12.26999711682435	NA	NA	17.638137936724945	NA	23.785317031212767	NA	NA	-24.503994975777143	-27.390012279312337	NA	Module 15 (turquoise)
AMEX60DD019575	AMEX60DD019575	NA	NA	13.640824653405025	11.45042249140078	-15.260780745270432	-17.529943019632064	9.97729208806144	-15.886593886835062	13.552781163171597	NA	NA	-27.4718756678675	-28.695439355300365	NA	Module 15 (turquoise)
AMEX60DD021098	MYH13.2	NA	NA	20.78380676616818	NA	24.763014736540853	NA	-36.67542458301252	NA	NA	NA	25.1578419697658	31.571350397232653	NA	-26.126215576481354	Module 6 (yellow)
AMEX60DD021554	AMEX60DD021554	NA	NA	10.849507973334118	NA	4.997768757508663	-32.45228926693216	-43.04986120115805	-32.12973317890372	-28.51462175018724	NA	13.781417287464668	7.310126805932691	NA	-13.42255569698797	Module 14 (brown)
AMEX60DD021881	MYO3A	NA	NA	19.087077037191467	NA	27.29817376104411	NA	-21.736499102773355	NA	NA	NA	11.100598447831876	23.90335384556929	NA	-14.440627741462356	Module 15 (turquoise)
AMEX60DD022698	AMEX60DD022698	NA	NA	16.321168806949235	-11.471318022309294	22.884813271508943	17.608473306705626	-20.062694333682444	NA	NA	-18.95854744117187	8.041786667462631	36.46106286284084	NA	-28.510166298630637	Module 15 (turquoise)
AMEX60DD024406	ARHGAP11A	NA	NA	16.89238246920569	37.2462276744591	NA	-43.94540950626334	NA	-45.64776749913269	-19.361049212595105	NA	-17.25346263871395	-34.654903171478665	NA	10.43169116983026	Module 7 (blue)
AMEX60DD024531	CYP2F1.5	NA	NA	27.536311295898138	31.97371676393373	26.2126291325306	NA	NA	NA	NA	-17.9289237454602	-18.61454988294244	NA	NA	NA	Module 9 (magenta)
AMEX60DD024680	AMEX60DD024680	NA	NA	16.25034156858706	36.99434940420657	NA	-40.033184123609416	NA	-37.56918666205588	-13.919257356482994	NA	-15.439710042441304	-34.88069094728541	NA	17.825598691229224	Module 15 (turquoise)
AMEX60DD024759	AMEX60DD024759	NA	NA	17.45633686944044	38.09483388807894	NA	-38.36652650955604	NA	-35.897765325037675	-16.64761053578761	NA	-16.39913007401738	-34.67644180841444	-5.208926523642128	18.864756297917648	Module 15 (turquoise)
AMEX60DD025382	LOC112544977	NA	NA	17.483240715604847	9.487930615600357	NA	-62.50577383855059	-36.93534090733669	-59.2634438437349	-25.67387800070316	NA	NA	-11.961191593208714	-20.491660090331244	NA	Module 15 (turquoise)
AMEX60DD025609	ROHU_019343.10	NA	NA	-3.722665174446132	NA	19.205440992034532	3.544078766709823	-11.77100759037078	2.599181806787495	-20.982602274355973	NA	-8.997806411161479	16.89790834159352	24.36158848929908	6.619069631351232	Module 16 (grey)
AMEX60DD025775	AMEX60DD025775	NA	NA	16.79126121804499	9.689285649339956	NA	-62.086641776395744	-37.40714087502653	-59.46620348641373	-27.48670044048701	NA	NA	-21.844019997646697	-26.219609956483247	NA	Module 15 (turquoise)
AMEX60DD025840	LOC105357518.27	NA	NA	19.233819120813383	NA	28.03809273680835	NA	-30.130724070520685	NA	NA	NA	20.84483295786787	29.39893031023242	NA	-18.88236067042886	Module 14 (brown)
AMEX60DD026419	PRSS2.7	NA	NA	17.173313745459854	NA	NA	-51.20485705944417	-47.371168965398134	-51.96996534215426	-27.72180403155459	NA	18.00141289350229	NA	-20.224507006387014	-18.64131546296301	Module 16 (grey)
AMEX60DD026880	ACRBP.3	NA	NA	14.681422545532516	8.919760664272989	NA	-63.01640456029373	-36.13659963104664	-59.064142765963744	-25.245018444568817	NA	NA	-12.762177745276484	-17.901529945604413	NA	Module 15 (turquoise)
AMEX60DD027092	AMEX60DD027092	NA	NA	-15.077992829164453	-7.185760897997656	-17.16459516280338	-17.60221616870088	NA	-21.914706885969704	-15.677060849632612	NA	-5.446582255061475	NA	NA	NA	Module 2 (greenyellow)
AMEX60DD027324	AMEX60DD027324	NA	NA	13.500608139053844	-14.476895763458703	23.336624779152935	NA	-39.34484713845596	NA	-9.859319702225944	NA	25.745344691154465	39.28142411132665	NA	-28.55596764130481	Module 16 (grey)
AMEX60DD027941	CNGA3.1	NA	NA	17.49407560821002	13.48528806996029	NA	-61.682467901624534	-34.196596617123696	-59.47281410059052	-27.23043302556028	NA	NA	-24.687878169678612	-25.785658686544082	NA	Module 15 (turquoise)
AMEX60DD028059	AMEX60DD028059	NA	NA	9.262692721238473	11.886399501505608	-10.861119072668677	-62.03965558482052	-30.73647352772889	-59.43931402756159	-27.396817268241797	NA	NA	-28.731858566380712	-26.0110921595236	NA	Module 15 (turquoise)
AMEX60DD028211	AMEX60DD028211	NA	NA	18.172205889122147	11.782824823360327	-8.822174072845593	-59.75255744755015	-35.48531006904556	-57.01257239009214	-26.112950181108616	NA	6.934875292556851	-23.2564862377852	-28.314204723389494	NA	Module 15 (turquoise)
AMEX60DD028361	AMEX60DD028361	NA	NA	17.842905230597534	37.1028691890627	NA	-42.11624815944485	NA	-40.45810961268639	-19.388453536146834	NA	-16.22896348282815	-36.72964693843984	-14.446551390980572	17.916266577914747	Module 15 (turquoise)
AMEX60DD028422	PRODH2	NA	NA	13.057700210080672	-10.259970488090849	NA	-48.27183490147976	-50.86840673974335	-52.227654551563944	-27.994095353668392	NA	20.867470632595847	NA	-19.151531011649222	-24.63674874609087	Module 9 (magenta)
AMEX60DD028560	AMEX60DD028560	NA	NA	27.072282615760777	9.983472155796148	17.50548653527088	-13.292531475576864	-24.359697347803447	-8.864326896172184	NA	NA	16.707730783697805	NA	NA	-10.27938262692398	Module 15 (turquoise)
AMEX60DD028716	AMEX60DD028716	NA	NA	16.436677523709882	3.4781104202036883	29.45077644124512	NA	-24.722627327048446	NA	-10.635072914259233	NA	10.831313737102224	24.31924136665456	8.955821966677187	-7.3627385412044815	Module 16 (grey)
AMEX60DD028732	NKX2-5	NA	NA	-10.155069001586847	-4.4248060030538054	NA	NA	-8.319678261368338	NA	-20.103145639070185	-3.609974753509488	-9.406365998800972	11.658283115273935	17.597079499622797	NA	Module 2 (greenyellow)
AMEX60DD030657	AQP8.3	NA	NA	18.134180540008337	11.776458902535264	NA	-61.82365429024557	-37.09590965367765	-59.484658747762545	-27.9873115504737	NA	3.779583616898348	-23.112250285232193	-27.43448259431778	NA	Module 15 (turquoise)
AMEX60DD030822	AMEX60DD030822	NA	NA	9.451606787888858	7.993023328106492	-18.091293552647382	-17.03867547380828	10.24951240604578	-16.792068471677922	12.01433677780617	NA	NA	-27.345930843605434	-28.353892908094025	NA	Module 15 (turquoise)
AMEX60DD031292	AB205_0134110.5	NA	NA	18.771211234961452	NA	NA	-51.59566700812227	-47.93696849676565	-52.834727166755606	-28.15355500438221	NA	18.076630073512018	NA	-20.58092755765631	-19.16266426734452	Module 10 (red)
AMEX60DD032647	LOC114566488	NA	NA	8.052333140172635	NA	NA	-52.284864730745795	-47.34297517075274	-51.657424900050394	-26.44927498176931	NA	17.397860153303323	NA	-8.217742847930081	-14.980485421392942	Module 16 (grey)
AMEX60DD032854	PKHD1.4	NA	NA	22.067863016443845	NA	NA	-49.64067905229145	-46.694754382611166	-54.24121574861322	-28.150721246357183	NA	16.86382645401213	NA	-22.076268606449226	-21.17573218031532	Module 15 (turquoise)
AMEX60DD033331	AMEX60DD033331	NA	NA	17.989609922622996	9.534965328723176	NA	-61.91311019975302	-38.11964946927089	-59.541088378345734	-27.244594242535104	NA	NA	-19.40335339613858	-25.951373518351694	NA	Module 15 (turquoise)
AMEX60DD033669	WDR3.15	NA	NA	17.618547882637692	NA	23.22197678652126	NA	-25.748334564121123	NA	NA	NA	20.923363948317228	25.414295038323974	NA	-18.4936981088389	Module 16 (grey)
AMEX60DD034961	AMEX60DD034961	NA	NA	17.25394845205957	37.76998181497187	NA	-29.81075623465336	NA	-27.96471215612528	NA	NA	-14.86221439530946	-29.245896379633788	NA	15.744037478419816	Module 15 (turquoise)
AMEX60DD035042	AMEX60DD035042	NA	NA	16.81558650467014	9.0564170752972	-12.46257843242742	-17.802667843240805	NA	-19.075243034093287	10.287585951295176	NA	4.784953379417235	-22.033089342199315	-29.01155741444691	-5.629589017919856	Module 15 (turquoise)
AMEX60DD035727	HAO1	NA	NA	15.338581033755284	NA	32.75641222903981	3.7067545651430422	-30.183585879191913	NA	-14.567760145856976	NA	14.395210941618894	37.19131639688808	16.53830164278223	-18.68777237383567	Module 9 (magenta)
AMEX60DD035823	AMEX60DD035823	NA	NA	14.675826370592462	41.324285334888245	NA	-38.478538330344065	NA	-34.97026869536454	NA	NA	-18.307678906536523	-36.979192249878125	NA	21.802450587357324	Module 15 (turquoise)
AMEX60DD036198	AMEX60DD036198	NA	NA	18.369083430584517	12.857571390440754	-8.466617887255339	-61.03016088009633	-35.935084985496566	-58.74445088415003	-27.818804142595887	NA	5.0716413635169975	-24.077191222077325	-28.31863862662489	NA	Module 15 (turquoise)
AMEX60DD037393	LOC107983852	NA	NA	17.570673703857118	13.487247772011733	NA	-62.35325984282186	-34.93061739018108	-58.79081276879095	-26.687466235253765	NA	NA	-24.9206086305551	-26.26364668647241	NA	Module 15 (turquoise)
AMEX60DD037802	MORC4.1	NA	NA	18.173866496632495	8.440211243157892	NA	-60.13708974630629	-37.3580684067547	-59.56033032389341	-27.332004224960237	NA	NA	-17.670499125705334	-26.03753605409566	NA	Module 15 (turquoise)
AMEX60DD038128	FSIP2.6	NA	NA	16.755562004721405	12.701973251830026	NA	-62.855418515699206	-35.51080965154299	-59.16826761105269	-27.24276377876541	NA	NA	-25.13326241599833	-26.640409384614244	NA	Module 15 (turquoise)
AMEX60DD038303	AMEX60DD038303	NA	NA	6.748004764787389	11.741325799304224	-20.285576051062847	-18.764877699783632	14.81566289906469	-16.094657303090056	13.260100584508262	NA	NA	-33.03715960768529	-28.593527209039532	NA	Module 15 (turquoise)
AMEX60DD038766	AMEX60DD038766	NA	NA	19.329134126586048	6.840206800862596	28.529968756386303	NA	-23.414182189940544	NA	NA	NA	9.869715885749828	21.04882733352698	NA	NA	Module 15 (turquoise)
AMEX60DD039304	AMEX60DD039304	NA	NA	19.66708726991858	11.415648813959365	NA	-59.15177994225392	-36.52283910231791	-59.50199561772792	-28.186461941727497	NA	NA	-20.994911201311307	-27.29137646070586	NA	Module 15 (turquoise)
AMEX60DD040026	CA13.1	NA	NA	19.17311230276018	5.94682875114064	NA	-59.87968129579364	-40.75019910358175	-59.50994842198194	-27.976710346214528	NA	10.312054574600518	-15.592736437988652	-27.392929939129974	-6.987132827854359	Module 15 (turquoise)
AMEX60DD040488	AMEX60DD040488	NA	NA	25.827222763039135	15.105340329576316	26.96556060617424	NA	-17.954964921900967	NA	NA	NA	12.60122477554874	5.039360557206438	NA	-6.73968278314876	Module 15 (turquoise)
AMEX60DD040633	AQP11.2	NA	NA	19.324588119415196	-7.258295603846758	NA	NA	NA	-22.53231164479098	NA	-22.96543999599995	NA	NA	-26.877400481976977	-28.36949734924655	Module 15 (turquoise)
AMEX60DD040748	CCDC166.4	NA	NA	17.830421521288233	10.549652347521008	NA	NA	19.26114848375366	NA	26.639246272270807	NA	4.612827468346779	-21.85801643439751	-27.166165153812155	NA	Module 15 (turquoise)
AMEX60DD040752	LOC103022645	NA	NA	19.424492127469733	3.2806032072832028	NA	NA	NA	NA	20.66981911615319	NA	12.88388036700779	NA	-19.727437983721227	-11.728443713854013	Module 15 (turquoise)
AMEX60DD041086	AMEX60DD041086	NA	NA	-10.000148544403856	-9.624929379217509	-13.076624801164575	5.328460205015678	11.476123859058404	NA	NA	-3.3792985758941048	-3.664059920210099	NA	NA	NA	Module 1 (green)
AMEX60DD041164	GIMAP4.3	NA	NA	-10.152671524753714	-7.960577388940108	NA	NA	-10.349504549628143	NA	-14.889282102364197	NA	NA	NA	9.403574260862644	NA	Module 16 (grey)
AMEX60DD041450	AMEX60DD041450	NA	NA	6.064420888535178	-19.1426316194241	11.677895044376772	21.40810018160976	-12.01302751522483	-4.014132801358473	-5.7088362362198914	-28.997891015753535	NA	33.09248954935646	NA	-28.61208800531345	Module 15 (turquoise)
AMEX60DD041502	FAM166B	NA	NA	-9.635787714892436	-8.819154098183127	NA	NA	-10.008725796957396	NA	-15.135398883734055	-2.9499175160077806	-3.5686776356152436	14.00204107981288	14.137194364309863	NA	Module 8 (cyan)
AMEX60DD043110	AMEX60DD043110	NA	NA	19.692823777235397	38.35333887334467	NA	-43.542345867213534	NA	-43.45703208785918	-20.61683604101039	NA	-17.71542112550418	-39.313825420376126	-20.4758033527014	17.880215661890443	Module 15 (turquoise)
AMEX60DD043467	CER1	NA	NA	-3.1135177517369192	2.5791727909217657	23.301990746879053	NA	-21.37302329220828	NA	-29.262714999069967	NA	-7.734811308622183	19.83146700497677	27.690771463900177	7.268421107686032	Module 15 (turquoise)
AMEX60DD043691	AMEX60DD043691	NA	NA	8.251332535030691	11.842520666044894	NA	-62.41199943857607	-31.300669864904354	-58.327163833667534	-25.53524827382712	NA	NA	-26.842456051167822	-22.453621895924552	NA	Module 15 (turquoise)
AMEX60DD043701	AMEX60DD043701	NA	NA	26.925141840395113	9.659757016560343	NA	-43.12053322727918	-36.16893999128365	-40.67677320680419	-12.378668604036347	NA	16.256959861984146	NA	NA	-8.276522104099604	Module 15 (turquoise)
AMEX60DD043705	AMEX60DD043705	NA	NA	26.701999980041546	8.543536827421901	NA	-43.58262160152624	-36.849554820398104	-41.1438487164229	-12.087060371147142	NA	16.18582010964076	NA	NA	-7.1309855369628	Module 15 (turquoise)
AMEX60DD043710	AMEX60DD043710	NA	NA	25.71622587269268	11.010355793488358	15.40274213457398	-17.442949534640096	-22.02808150952116	-15.086707346196777	NA	NA	15.657036131899307	NA	NA	-13.08482533838214	Module 15 (turquoise)
AMEX60DD043969	AMEX60DD043969	NA	NA	16.18733856078089	38.18982637731818	NA	-43.43196057173059	NA	-40.09390379035639	-18.505707511257683	NA	-16.75536437889238	-38.41060137461507	-9.71505808472893	20.085025375568176	Module 15 (turquoise)
AMEX60DD044716	LOC116035472.3	NA	NA	3.6482104506601303	8.625991175128988	-20.48598951018787	-59.95198347010755	-28.511785491345492	-58.031561721240614	-28.72010896922977	NA	NA	-30.32790820777969	-26.84894020077573	NA	Module 15 (turquoise)
AMEX60DD045147	AMEX60DD045147	NA	NA	-15.066225504344674	-11.613996886656617	NA	NA	NA	NA	NA	NA	NA	NA	NA	NA	Module 16 (grey)
AMEX60DD045851	PARPI_0007353.4	NA	NA	18.30169093123734	36.80939587949306	NA	-34.96126856983232	NA	-34.10121349385682	-14.304411991425273	NA	-15.943781089091829	-32.44557859027229	-5.135668583912766	16.72753379500839	Module 15 (turquoise)
AMEX60DD046052	AMEX60DD046052	NA	NA	19.880324096428396	8.997365223678969	8.146098447772921	26.122076564240356	20.89966540071092	-4.375709711363166	NA	-36.110235200044805	-25.371827655595443	NA	NA	NA	Module 7 (blue)
AMEX60DD046640	ZNF569.5	NA	NA	18.1464595330818	41.216126039829064	NA	-49.899083069538605	NA	-47.18122415689357	-20.193250364368335	NA	-18.29441692151728	-44.29042650824295	-19.382895600327455	21.06671589557211	Module 15 (turquoise)
AMEX60DD047123	AMEX60DD047123	NA	NA	16.88068236669318	39.41503055930769	NA	-35.56624968771461	NA	-32.46943071461205	-13.051029898304543	NA	-17.78855179869105	-35.71259736866012	NA	20.871935275244414	Module 15 (turquoise)
AMEX60DD047423	AMEX60DD047423	NA	NA	5.379173630660165	NA	NA	-62.68615075648961	-35.232412776698986	-58.90069705636638	-15.367125205389048	NA	NA	NA	-4.826303816839129	NA	Module 15 (turquoise)
AMEX60DD047710	AMEX60DD047710	NA	NA	4.068888246011269	9.01776248419945	-14.519518501269578	NA	20.550055614278666	NA	20.374797435691185	NA	NA	-25.9282590828336	-22.968526035905036	NA	Module 15 (turquoise)
AMEX60DD047822	LYG2.3	NA	NA	15.138139534633495	-7.622538656026869	18.510032493394736	NA	-25.739995914124805	NA	NA	NA	22.307608464461865	27.74715640155227	NA	-23.519138034861697	Module 16 (grey)
AMEX60DD047854	DNAH10.5	NA	NA	25.073360260298152	11.224291442119288	26.670340691354465	NA	-21.32905237697531	NA	NA	NA	14.84049908284857	10.442033018456744	NA	-11.050371656922623	Module 15 (turquoise)
AMEX60DD047888	AMEX60DD047888	NA	NA	18.124382027582502	4.96503534807582	NA	NA	NA	-24.77474770289612	NA	-38.014077169757655	-26.67777922345207	NA	NA	NA	Module 7 (blue)
AMEX60DD048031	AMEX60DD048031	NA	NA	3.387751717122927	33.43774964715704	NA	-11.206562613594132	33.51465518576683	-7.0162222113225665	NA	NA	-16.78048445544583	-46.92873883107748	-21.388160353322963	19.547071758209977	Module 15 (turquoise)
AMEX60DD048339	TRIM39.61	NA	NA	25.947613107529808	9.535506915703612	26.222079569467105	NA	-22.26466449300739	NA	NA	NA	15.195879561793024	NA	NA	-6.251509099354982	Module 15 (turquoise)
AMEX60DD049175	POSTN	NA	NA	-4.785879583268226	-3.9280360621742783	NA	5.733938116611086	NA	7.770467717440337	NA	NA	NA	4.892190664209801	6.9068189476762765	NA	Module 6 (yellow)
AMEX60DD049204	AMEX60DD049204	NA	NA	8.490011555147387	24.21751041493349	-18.954405166372528	-58.72212961826607	-14.159459403110866	-59.28801446707785	-28.63150789977331	NA	-14.738690145217618	-43.34737186808511	-28.41096164252789	14.222004649350673	Module 15 (turquoise)
AMEX60DD050152	AMEX60DD050152	NA	NA	18.69178784554482	7.639395810162492	-10.566949778608809	-23.564630921339027	NA	-22.365960403658356	4.0519732185660065	NA	11.741807247271366	-18.769979810097475	-28.973174458581852	-10.116206777377824	Module 14 (brown)
AMEX60DD050989	RNF223.1	NA	NA	-9.980432634271937	-9.79545969969266	NA	NA	-10.58279195865898	NA	-16.293890065742367	NA	NA	7.926009167004168	9.163086038309192	NA	Module 8 (cyan)
AMEX60DD051080	TRIM39.63	NA	NA	25.96329456527952	12.023525582448352	18.575420425041333	-15.308471366704543	-22.23182643576232	-11.546809009522947	NA	NA	15.63953174887656	NA	NA	-12.473884390424352	Module 15 (turquoise)
AMEX60DD051862	ABCG2.8	NA	NA	16.63971096741461	7.841048367265067	NA	-58.04906636060778	-36.42699023973872	-59.047271526186805	-28.49537847417592	NA	NA	-20.311851210473083	-27.143184912960464	NA	Module 15 (turquoise)
AMEX60DD052330	ILF3.6	NA	NA	26.13984722738611	5.4562361049701105	NA	-47.714913012538496	-38.93694204141731	-45.519614098123	-11.532985941824604	NA	14.00338328395782	NA	NA	NA	Module 15 (turquoise)
AMEX60DD052457	AMEX60DD052457	NA	NA	14.495708683765285	10.797386803867614	NA	-63.1062228117606	-35.35429948101378	-59.12373593698133	-26.298929269942946	NA	NA	-21.38431339343662	-22.4798196887297	NA	Module 15 (turquoise)
AMEX60DD053404	AMEX60DD053404	NA	NA	18.727295452632404	11.754085471600078	-7.146640223397341	-23.616348318975938	NA	-21.119492545555328	NA	NA	7.274120094839416	-22.682103165045465	-28.301637815913413	NA	Module 15 (turquoise)
AMEX60DD053661	NNMT.17	NA	NA	16.01975860702616	NA	NA	NA	14.467752578826826	NA	26.35303510216447	NA	9.101400623637124	NA	-21.501496548109948	NA	Module 16 (grey)
AMEX60DD053952	LOC115074190	NA	NA	-10.541009904520315	-27.17889671490819	NA	15.517710332137558	-11.419256735575724	NA	-17.11567007680817	-21.16826555410246	NA	27.107210260543695	NA	-14.999099485024036	Module 8 (cyan)
AMEX60DD054440	CDKL3.5	NA	NA	17.770225256145572	7.644322447508254	NA	-60.90042414541025	-38.85752122072408	-59.47765549907358	-27.64438078721033	NA	5.8552041687532315	-19.110219762161304	-26.860729861604945	NA	Module 15 (turquoise)
AMEX60DD055074	CRYGB.1	NA	NA	11.42634038439033	-13.202249337748574	NA	-31.315913031073485	-49.87114135712379	-36.67007098760017	-27.78133068544512	NA	20.54481031374966	18.06646312677407	NA	-25.765995245169837	Module 11 (salmon)
AMEX60DD055132	CRYGB.52	NA	NA	8.242096967071175	12.02194433520227	NA	12.163388555642822	26.545898251621836	4.835432674483026	17.752423733685706	-3.4414693017583007	-5.863629994836729	-10.25385249746733	NA	NA	Module 11 (salmon)
AMEX60DD055133	CRYGB.53	NA	NA	11.533859617456438	NA	29.344729172323795	5.9305530824025805	-24.177403862531165	NA	-13.459784003580353	NA	8.613010723546804	32.681035471508935	16.7211954368205	-14.261893433102063	Module 11 (salmon)
AMEX60DD055242	AMEX60DD055242	NA	NA	25.79487638233711	11.41252147349715	NA	-42.97232030652357	-35.103803893321135	-40.16643537564546	-16.155802590964875	NA	14.660612740557532	NA	-8.857574655504369	-5.4589525793532525	Module 15 (turquoise)
AMEX60DD055395	AMEX60DD055395	NA	NA	25.80756224032189	8.41522599049495	NA	-56.7656265423611	-44.41846249813317	-53.82732849953448	-24.711453313863988	NA	16.523739508413136	NA	-18.519046295435675	-7.798614475388106	Module 15 (turquoise)
AMEX60DD056080	ROPN1	NA	NA	26.021385731993615	10.817063428789258	26.52251369918425	NA	-21.938767179565133	NA	NA	NA	16.228810289896145	13.584660746243364	NA	-13.947843682680936	Module 15 (turquoise)
AMEX60DDU001001388	PGBD4.22	NA	NA	21.621820310219164	10.65119907730908	-4.824755013332196	-20.28843681462989	NA	-20.923440383715715	7.056187854675682	NA	9.522166940306214	-18.82867074441044	-28.948202581729884	-10.008755055352667	Module 14 (brown)
AMEX60DDU001002085	LOC115370421.24	NA	NA	15.6352116467829	-9.427027290486656	NA	-51.17330228730968	-58.03426320847213	-49.93626161424916	-27.304227624930483	NA	27.892771422032013	NA	-12.055365878770614	-26.733761290302272	NA
AMEX60DDU001004810	AMEX60DDU001004810	NA	NA	15.172186513666864	-6.997191419416124	21.044899434863726	18.64380010411795	-16.321240869409458	NA	NA	-20.404062052557514	NA	34.794193337900765	NA	-27.06115301082024	Module 7 (blue)
AMEX60DDU001008137	AMEX60DDU001008137	NA	NA	15.107098845521833	-8.123728523365083	NA	-47.34954360981879	-54.77018903045142	-47.705055501016545	-25.93435169415225	NA	25.72597835438996	NA	-6.939444442438516	-26.077559371190056	Module 16 (grey)
AMEX60DDU001008847	LOC115110228	NA	NA	14.065279316258254	4.228489065474605	NA	-62.28824864364958	-38.2572249808187	-58.90862647157466	-25.07278408892951	NA	NA	-5.533734263938403	-15.848442859592106	NA	Module 15 (turquoise)
AMEX60DDU001011434	ITLN1.3	NA	NA	13.696032664419054	NA	16.26475589061458	-3.272950310550711	-30.735839831889304	NA	NA	NA	23.325287891957284	22.252965951750507	NA	-18.894210196707046	Module 6 (yellow)
AMEX60DDU001027324	DR999_PMT02494.2	NA	NA	15.960977978293611	-9.382248636204588	NA	NA	-33.096971111545834	NA	NA	NA	26.72715518345306	25.26974338601623	NA	-27.40945793579473	Module 12 (midnightblue)
AMEX60DDU001028997	LOC114595149.303	NA	NA	-9.547690161763851	-7.379431257785993	-6.2249792682218965	NA	NA	NA	NA	NA	NA	NA	NA	NA	Module 1 (green)
AMEX60DDU001040594	UGT1A1.3	NA	NA	9.482701197301164	-16.761088248144958	NA	-30.34631088386614	-44.61055088919196	-38.81646142012984	-22.490828185602613	-5.673812041389232	20.374055776811225	5.47956372942625	-5.367080641425171	-28.530541489362207	Module 16 (grey)
10000_10500_cluster_1013:Epsilon:LTR	10000_10500_cluster_1013:Epsilon:LTR	NA	NA	4.428205848402868	2.846076256780193	NA	-3.463728557192193	NA	-4.187300069310816	NA	NA	NA	NA	NA	NA	Module 14 (brown)
12250_12750_cluster_431:Spuma:LTR	12250_12750_cluster_431:Spuma:LTR	NA	NA	4.2042139434432375	2.49246033559219	NA	-2.611768933480803	NA	-4.120914504141	NA	NA	NA	NA	NA	NA	Module 13 (purple)
15500_16000_cluster_287:Spuma:LTR	15500_16000_cluster_287:Spuma:LTR	NA	NA	5.268273138931739	2.49481337696715	NA	-4.648619544834888	NA	-5.789691269677205	NA	NA	NA	-3.393554684548539	-7.344874701059637	NA	Module 13 (purple)
4500_5000_cluster_22:Mag:Ty3:LTR	4500_5000_cluster_22:Gypsy_Mag:LTR	NA	NA	5.473655464253131	2.1666464005754658	NA	-2.9159509148691263	NA	-4.679631250136435	NA	NA	NA	NA	-4.452862254049954	NA	Module 13 (purple)
4750_5250_cluster_523:Mag:Ty3:LTR	4750_5250_cluster_523:Gypsy_Mag:LTR	NA	NA	4.7666525120101655	3.667417371833978	NA	NA	NA	-2.220844042320226	NA	NA	NA	NA	NA	NA	Module 15 (turquoise)
4750_5250_cluster_705:Mag:Ty3:LTR	4750_5250_cluster_705:Gypsy_Mag:LTR	NA	NA	3.255537027733717	5.08875344061008	NA	-2.8669616008324836	NA	-3.450608073426265	NA	NA	NA	NA	NA	NA	Module 14 (brown)
5000_5500_cluster_2832:Chromoviridae:Ty3:LTR	5000_5500_cluster_2832:Gypsy_Chromoviridae_Vclade:LTR	NA	NA	2.4279906214536995	2.781361174063255	NA	-4.136001739392481	NA	-4.213511883325064	NA	NA	NA	NA	NA	NA	Module 14 (brown)
5000_5500_cluster_764:Mag:Ty3:LTR	5000_5500_cluster_764:Gypsy_Mag:LTR	NA	NA	2.667718394482783	4.777714574211005	NA	NA	NA	-2.291288257693329	NA	NA	NA	NA	NA	NA	Module 15 (turquoise)
5000_5500_cluster_949:Mag:Ty3:LTR	5000_5500_cluster_949:Gypsy_Mag:LTR	NA	NA	3.287406805980164	4.5975367414730135	NA	-3.1097896187913467	NA	-3.641242983879678	NA	NA	NA	NA	NA	NA	Module 14 (brown)
5250_5750_cluster_1260:Mag:Ty3:LTR	5250_5750_cluster_1260:Gypsy_Mag:LTR	NA	NA	4.031799082988887	4.911519483895897	NA	-3.876141396716929	NA	-4.6503324784126105	NA	NA	NA	NA	NA	NA	Module 14 (brown)
5250_5750_cluster_1413:Mag:Ty3:LTR	5250_5750_cluster_1413:Gypsy_Mag:LTR	NA	NA	3.551965936224616	5.7878086448706885	NA	-2.753552281538383	NA	-3.4086793565623728	NA	NA	NA	NA	NA	NA	Module 14 (brown)
5250_5750_cluster_1953:Mag:Ty3:LTR	5250_5750_cluster_1953:Gypsy_Mag:LTR	NA	NA	3.370184864778686	5.934540790471144	NA	-4.046451288981215	NA	-4.119436925699581	NA	NA	NA	NA	NA	NA	Module 14 (brown)
5250_5750_cluster_569:Mag:Ty3:LTR	5250_5750_cluster_569:Gypsy_Mag:LTR	NA	NA	3.4225230588804494	4.794120731660851	NA	-2.3366184594401913	NA	-2.9172320657020627	NA	NA	NA	NA	NA	NA	Module 14 (brown)
5250_5750_cluster_743:Mag:Ty3:LTR	5250_5750_cluster_743:Gypsy_Mag:LTR	NA	NA	-4.1512231749095925	NA	NA	NA	NA	NA	-6.258026829553002	NA	-4.516374467308554	NA	NA	3.592822042402415	Module 14 (brown)
5250_5750_cluster_795:Mag:Ty3:LTR	5250_5750_cluster_795:Gypsy_Mag:LTR	NA	NA	2.2816366240570094	5.2347805610150235	NA	-2.9897903048423395	NA	-3.3463146331027405	NA	NA	NA	NA	NA	NA	Module 14 (brown)
5500_6000_cluster_1023:Chromoviridae:Ty3:LTR	5500_6000_cluster_1023:Gypsy_Chromoviridae_Vclade:LTR	NA	NA	4.223768771362842	2.825071427645822	NA	-3.2016032763944655	NA	-3.7154805811702065	NA	NA	NA	NA	NA	NA	Module 14 (brown)
6000_6500_cluster_310:Chromoviridae:Ty3:LTR	6000_6500_cluster_310:Gypsy_Chromoviridae_Vclade:LTR	NA	NA	2.325657240051242	NA	NA	-2.9609347296156856	NA	-3.3062575168708053	NA	NA	NA	NA	-3.1173998235930673	NA	Module 14 (brown)
6000_6500_cluster_330:Chromoviridae:Ty3:LTR	6000_6500_cluster_330:Gypsy_Chromoviridae_Vclade:LTR	NA	NA	4.518532007648341	2.491684770499474	NA	-4.6198279644053	NA	-4.756288718137896	NA	NA	NA	NA	-3.5104476738268513	NA	Module 14 (brown)
6000_6500_cluster_381:Chromoviridae:Ty3:LTR	6000_6500_cluster_381:Gypsy_Chromoviridae_Vclade:LTR	NA	NA	3.6264699602190382	5.242918367785159	NA	-2.6282485141845116	NA	-2.698920961300885	NA	NA	NA	NA	NA	NA	Module 14 (brown)
6250_6750_cluster_214:Chromoviridae:Ty3:LTR	6250_6750_cluster_214:Gypsy_Chromoviridae_Vclade:LTR	NA	NA	4.312747446994507	4.841979024032024	NA	-4.638684316170352	NA	-4.731935682740499	NA	NA	NA	NA	NA	NA	Module 14 (brown)
6250_6750_cluster_5211:Chromoviridae:Ty3:LTR	6250_6750_cluster_5211:Gypsy_Chromoviridae_Vclade:LTR	NA	NA	2.43025999128861	3.3599277196938124	NA	-4.193174953338364	NA	-4.468198913289263	NA	NA	NA	NA	NA	NA	Module 14 (brown)
6250_6750_cluster_5805:Chromoviridae:Ty3:LTR	6250_6750_cluster_5805:Gypsy_Chromoviridae_Vclade:LTR	NA	NA	3.07598912632963	3.589957791783923	NA	-3.7387533797760217	NA	-4.0717239601132915	NA	NA	NA	NA	NA	NA	Module 14 (brown)
6500_7000_cluster_1196:Chromoviridae:Ty3:LTR	6500_7000_cluster_1196:Gypsy_Chromoviridae_Vclade:LTR	NA	NA	2.492406967607269	2.5779474860934797	NA	-4.465034023434154	NA	-4.8244219172130975	NA	NA	NA	NA	NA	NA	Module 14 (brown)
6500_7000_cluster_380:Chromoviridae:Ty3:LTR	6500_7000_cluster_380:Gypsy_Chromoviridae_Vclade:LTR	NA	NA	3.740201023150968	2.468664940814183	NA	-3.556473779115715	NA	-4.293190847603724	NA	NA	NA	NA	NA	NA	Module 14 (brown)
6500_7000_cluster_583:Chromoviridae:Ty3:LTR	6500_7000_cluster_583:Gypsy_Chromoviridae_Vclade:LTR	NA	NA	3.4768397498596055	5.83282600903876	NA	-4.44221760784133	NA	-5.018050295746224	NA	NA	NA	NA	NA	NA	Module 14 (brown)
6750_7250_cluster_869:Chromoviridae:Ty3:LTR	6750_7250_cluster_869:Gypsy_Chromoviridae_Vclade:LTR	NA	NA	3.198411540138466	5.357263972349969	NA	NA	NA	-2.8129009513465832	NA	NA	NA	NA	NA	NA	Module 15 (turquoise)
7750_8250_cluster_73:Chromoviridae:Ty3:LTR	7750_8250_cluster_73:Gypsy_Chromoviridae_Vclade:LTR	NA	NA	4.029828663070285	6.7770484969447695	NA	-3.8633266583705663	NA	-4.396696254331879	NA	NA	NA	NA	NA	NA	Module 14 (brown)
8750_9250_cluster_152:ERVL:LTR	8750_9250_cluster_152:ERVL:LTR	NA	NA	-2.0236233590184356	NA	NA	NA	NA	NA	NA	NA	NA	NA	NA	NA	Module 14 (brown)
rnd-3_family-930:Unknown	rnd-3_family-930:rnd-3_family-930:Unknown	NA	NA	4.285868683806466	3.0905583343973415	NA	-3.4850519662853188	NA	-4.005953108680312	NA	NA	NA	NA	-3.972621172448792	NA	Module 14 (brown)
rnd-4_family-2576:Unknown	rnd-4_family-2576:rnd-4_family-2576:Unknown	NA	NA	5.301738772644501	3.209305408579461	NA	-3.863069173819233	NA	-5.001338462386529	NA	NA	NA	-4.329161048603924	-7.071891827323008	NA	Module 13 (purple)
rnd-4_family-513:Unknown	rnd-4_family-513:rnd-4_family-513:Unknown	NA	NA	4.443586018917615	3.663972083250396	NA	-3.678005850538184	NA	-4.079011841775364	NA	NA	NA	-3.564989439642003	-4.826605247383305	NA	Module 14 (brown)
rnd-4_family-554:Unknown	rnd-4_family-554:rnd-4_family-554:Unknown	NA	NA	4.790690306980127	2.2655323503579603	NA	-2.8216387607491726	NA	-4.202661832320926	NA	NA	NA	NA	-3.703520436523479	NA	Module 14 (brown)
rnd-4_family-751:PIF-Harbinger:DNA	rnd-4_family-751:PIF-Harbinger:DNA	NA	NA	6.4388327465901485	4.789265725865071	NA	-5.840954454711612	NA	-6.382626208713422	NA	NA	NA	NA	-5.805671960236377	NA	Module 14 (brown)
rnd-5_family-2140:Unknown	rnd-5_family-2140:rnd-5_family-2140:Unknown	NA	NA	5.822931572283108	2.7156275697901044	NA	-3.791300459191771	NA	-4.911685693434521	NA	NA	NA	-3.942153006133984	-7.826600067572359	NA	Module 13 (purple)
rnd-5_family-3975:Unknown	rnd-5_family-3975:rnd-5_family-3975:Unknown	NA	NA	3.905077352312845	2.349119823652503	NA	-3.0630160095603256	NA	-3.6880899504488487	NA	NA	NA	NA	-2.73288998308865	NA	Module 14 (brown)
rnd-5_family-766:Unknown	rnd-5_family-766:rnd-5_family-766:Unknown	NA	NA	3.861665515884397	2.3303278164136714	NA	-2.28866568929207	NA	-3.522258096104836	NA	NA	NA	NA	-3.9110687916298335	NA	Module 15 (turquoise)
rnd-6_family-204:ERVL:LTR	rnd-6_family-204:ERVL:LTR	NA	NA	-1.7464286420490387	NA	NA	NA	NA	NA	NA	NA	NA	NA	NA	NA	Module 14 (brown)
AMEX60DD002091	AMEX60DD002091	NA	NA	NA	12.540827968505786	-25.941354066147984	-60.043030719842704	-17.68322633841339	-57.91912119813195	-26.948834691473643	NA	-8.453707749674944	-40.30394720808182	-27.223314870958692	10.781299555382835	Module 15 (turquoise)
AMEX60DD002259	TM4SF5.1	NA	NA	NA	-4.244056773878152	-19.52145398611763	NA	16.74433664791979	3.423153373472065	24.23738045255176	NA	6.4330836637382225	-13.360813071543715	-18.79474836383745	NA	Module 16 (grey)
AMEX60DD002927	AMEX60DD002927	NA	NA	NA	-29.895482821818028	NA	29.06632653014709	-3.891093778946919	4.053046341904456	NA	-22.197724981531024	NA	36.59519843241483	7.732171693007904	-23.32830773771841	Module 16 (grey)
AMEX60DD004327	TESMIN	NA	NA	NA	30.269977454529236	-17.75490520864429	-52.04996609513045	NA	-49.47481557648044	-25.09427487900861	NA	-25.142640362995632	-48.385891544559186	-14.95873750135154	27.928257807166514	Module 15 (turquoise)
AMEX60DD004863	AMEX60DD004863	NA	NA	NA	27.27204671866066	-6.294203466523979	-47.83773810814757	NA	-46.16369841268724	-15.341195365522792	NA	-23.30579850656213	-44.05585518001594	NA	25.30642747579164	Module 15 (turquoise)
AMEX60DD005824	LOC112218930	NA	NA	NA	23.531524732881063	NA	NA	21.992085382348005	NA	NA	NA	-26.985808305488295	-20.98264995376333	NA	25.18089129054302	Module 7 (blue)
AMEX60DD007142	OR8H3	NA	NA	NA	6.686780134044843	-18.109276191277612	-52.04700148778711	-24.13842550230178	-50.14115181545587	-28.70127933375927	NA	NA	-26.72401394416604	-18.287723605624834	NA	Module 15 (turquoise)
AMEX60DD008796	AMEX60DD008796	NA	NA	NA	15.303644410496393	23.96537191648576	NA	NA	NA	-27.412575771396835	-12.161616546335985	-26.293561440473237	NA	22.11925236556047	13.23489139388484	Module 15 (turquoise)
AMEX60DD008872	AMEX60DD008872	NA	NA	NA	-25.15867867840654	NA	NA	-15.60442040723064	NA	NA	-18.89993354833671	NA	37.79693340541888	NA	-20.39541636323986	NA
AMEX60DD008943	LOC106704584	NA	NA	NA	10.331604332586595	-21.43568930879932	-59.37629455639987	-20.950852428342255	-56.71885512840559	-24.67340495013624	NA	NA	-35.20431301220007	-25.473576765874583	NA	Module 15 (turquoise)
AMEX60DD009277	XELAEV_18033243MG.1	NA	NA	NA	36.98203651937815	NA	-8.631191030467207	38.47387678991168	-6.1478741182305985	NA	NA	-21.197732774060977	-50.781353050401265	-21.78027603833786	23.804972203312335	Module 15 (turquoise)
AMEX60DD011466	ADAM9.6	NA	NA	NA	31.791856547388644	NA	-10.48294203184672	21.94225945059622	-8.071533380533335	NA	NA	-27.04709589745491	-33.72117786643143	NA	28.810592738526378	Module 15 (turquoise)
AMEX60DD013551	AMEX60DD013551	NA	NA	NA	-26.03121496066981	12.919012075293308	29.66111490352049	-9.86364152417291	NA	-15.595982955105942	-32.20571051503382	NA	39.98970538452354	NA	-26.33324384664154	NA
AMEX60DD014650	LOC115480954	NA	NA	NA	24.45625059194717	NA	NA	19.828251373353712	NA	NA	NA	-25.55854040014902	-25.101125755721768	NA	28.473188870392	Module 15 (turquoise)
AMEX60DD016542	NTN1.1	NA	NA	NA	-3.3946858060419336	NA	4.729879057757794	NA	7.314223778364042	NA	NA	NA	7.542546085830637	7.195682183977162	NA	Module 6 (yellow)
AMEX60DD017665	AMEX60DD017665	NA	NA	NA	29.026370657352217	-15.274607684490729	-46.403874510202826	NA	-44.39548190615874	-21.938978711062145	NA	-25.297804167954776	-46.04500196273826	-8.691044443378475	27.55233257818229	Module 15 (turquoise)
AMEX60DD019567	DMRTB1	NA	NA	NA	29.112446093544403	NA	-3.0511350691707997	15.021999687171322	-3.3641546785494554	NA	NA	-26.0269349997381	-24.432535973913804	NA	27.88291201714879	Module 15 (turquoise)
AMEX60DD019625	MDY.2	NA	NA	NA	-24.195018551940812	14.792101204339176	28.032781947465615	-11.93584391098056	NA	-17.3405579416989	-34.15871712284839	NA	39.36355620892992	NA	-27.738381738373526	Module 15 (turquoise)
AMEX60DD020632	PDILT.1	NA	NA	NA	15.545420244977544	-25.658257587639977	-16.423834746060542	28.922859065733466	-19.860062928341907	NA	NA	-27.481729256540586	-44.040514912100925	-7.3975418297600495	25.669815908185935	Module 2 (greenyellow)
AMEX60DD021008	AMEX60DD021008	NA	NA	NA	31.190285695224887	-7.019711730312621	-60.921590987867674	NA	-58.18582806962945	-25.95197418716403	NA	-17.13199571847723	-46.15181095021743	-19.654952402574143	19.877948097534635	Module 15 (turquoise)
AMEX60DD021147	AMEX60DD021147	NA	NA	NA	27.10243256619504	-24.131809174836796	-19.63712132921774	33.99839216425695	-17.43323655133051	NA	NA	-21.20901958197534	-51.60157087507172	-26.917337902698257	23.352244346291855	Module 15 (turquoise)
AMEX60DD021953	HOXA13	NA	NA	NA	-3.5663648412630704	NA	6.309980281738454	NA	7.846009370944244	NA	NA	4.11731194575097	7.917834646080222	NA	NA	Module 16 (grey)
AMEX60DD022275	ABCB1.2	NA	NA	NA	26.912468191587543	-13.682162154142883	-45.03163030165776	NA	-45.36239182361006	-27.74076657671425	NA	-27.78490686276888	-42.1629103796588	NA	27.730615982875864	NA
AMEX60DD022294	FERD3L	NA	NA	NA	30.61152493598983	-16.33705794924927	-49.29545324597543	NA	-51.104423596264134	-26.49837935238603	NA	-27.987661436556245	-47.44711645423933	-16.694011307134286	26.565065354449203	Module 7 (blue)
AMEX60DD022853	AMEX60DD022853	NA	NA	NA	-29.076062721615532	NA	28.207390174484747	NA	NA	NA	-21.786988635180236	NA	NA	NA	NA	NA
AMEX60DD023276	C3ORF84	NA	NA	NA	10.78462230623049	-21.461628382677542	-6.313861996567314	24.869177227449832	-5.026802213046552	18.23208437080145	NA	-4.172470310019926	-33.35568174604007	-24.733733789635448	5.641598931168773	Module 15 (turquoise)
AMEX60DD023365	LOC115401458.5	NA	NA	NA	-24.63003690719955	NA	30.623834254628445	NA	NA	NA	-33.03536400250054	NA	40.804580149223135	NA	-25.230136135631167	Module 15 (turquoise)
AMEX60DD024156	AMEX60DD024156	NA	NA	NA	-23.895030053835185	NA	24.50336208183312	NA	NA	NA	-25.609078413202443	NA	34.17028134267363	NA	-23.827883044212097	NA
AMEX60DD024702	OVOL3	NA	NA	NA	29.871714804008377	NA	NA	23.123049745438816	-4.833467861262014	NA	NA	-28.125361271318035	-30.716964617814064	NA	27.32741913531509	Module 15 (turquoise)
AMEX60DD025770	AMEX60DD025770	NA	NA	NA	25.11830087856595	-26.12634684783728	-21.415049199650237	34.5177402214834	-21.143134646483272	NA	NA	-24.76883333251747	-52.276836472808306	-22.109037466226916	25.4515155117473	NA
AMEX60DD026365	AMEX60DD026365	NA	NA	NA	37.697273837400786	NA	-43.952501801649554	NA	-34.62112169600758	NA	NA	NA	-5.822464760380609	NA	NA	Module 15 (turquoise)
AMEX60DD027234	SYCP2.1	NA	NA	NA	30.33348781347117	NA	-46.55954542310331	NA	-47.400374605293464	-24.653826034589542	NA	-26.248980933951035	-44.14108244494852	NA	25.801927410903826	Module 15 (turquoise)
AMEX60DD027647	AMEX60DD027647	NA	NA	NA	19.153379636064756	NA	NA	32.23549221267592	-3.095469343868521	NA	NA	-10.953773944477154	-43.991554181855854	NA	NA	Module 15 (turquoise)
AMEX60DD028188	AMEX60DD028188	NA	NA	NA	-11.912549296392958	NA	27.07951695179737	NA	NA	NA	-32.62980995366441	-16.114380653129974	26.720488822417742	NA	-10.983652715068231	Module 7 (blue)
AMEX60DD028239	AMEX60DD028239	NA	NA	NA	29.878033475374306	-18.92216000836666	-48.59789695506433	NA	-46.77656898429202	-23.82561732667343	NA	-26.354633138238917	-48.80935435148812	-18.827506433416943	28.33565449788055	Module 15 (turquoise)
AMEX60DD028310	AMEX60DD028310	NA	NA	NA	-24.182619291743062	NA	22.638200002194885	-12.990669358589718	NA	-18.31183886623902	-28.439444969025644	NA	35.049298080014545	NA	-21.926248860166325	Module 7 (blue)
AMEX60DD029442	BIRC5.1	NA	NA	NA	-19.344423594504413	23.666927426241763	31.978454879458877	-14.104565789541365	NA	-26.463729934506414	-40.21151724434594	-8.321607848467773	44.87178766451314	9.24358498935884	-25.543397499212105	Module 7 (blue)
AMEX60DD029513	AMEX60DD029513	NA	NA	NA	27.56721944891438	-16.072214830996465	NA	42.97090489424177	NA	17.64707642662343	NA	-24.35253305511326	-43.620752236364	-15.218478676308951	26.69306284430537	Module 15 (turquoise)
AMEX60DD029813	KRT5.1	NA	NA	NA	2.5025593980718224	NA	-4.719825450072659	NA	NA	NA	6.764601212747797	NA	NA	NA	5.656056762792067	Module 1 (green)
AMEX60DD031293	BTBD17	NA	NA	NA	-23.31811723811398	NA	NA	-30.086427665167264	-6.183364750148632	NA	NA	23.389580433761417	25.584363389708933	NA	-28.854350434486435	Module 10 (red)
AMEX60DD031750	AMEX60DD031750	NA	NA	NA	-27.90553544282024	NA	NA	-21.27478152433944	NA	NA	NA	NA	31.738106270086345	NA	-22.31264730700356	Module 1 (green)
AMEX60DD033138	MSGN1	NA	NA	NA	-22.085241663801767	14.358181987792529	23.380868440099363	-15.793027711399064	5.150128577922687	NA	-13.909290861810442	NA	37.80635663686231	22.864538982241857	-11.35918044331975	NA
AMEX60DD034698	AMEX60DD034698	NA	NA	NA	7.6307953851301376	NA	-41.02780298803725	-22.20745830435479	-39.88594934423074	-28.801143551849492	NA	NA	-17.795444871620592	NA	NA	NA
AMEX60DD034979	NOX1.1	NA	NA	NA	-26.593022277652164	NA	23.025621081726108	-11.475637251912756	-9.808431790578569	-15.607648859643987	-34.07099757611113	NA	34.08051181550264	NA	-29.357171035241397	Module 15 (turquoise)
AMEX60DD038200	AMEX60DD038200	NA	NA	NA	12.539976298516414	-27.06078458100934	-21.3198316714343	21.25911043818986	-20.040788562557935	NA	NA	-10.819861385263073	-41.33312645858542	-27.754577397556375	11.879043863024169	Module 15 (turquoise)
AMEX60DD039090	H2BC1.1	NA	NA	NA	8.055780484141165	-21.77428659302571	-18.43879293020245	16.974230946972245	-15.365567114922223	NA	NA	NA	-34.226483455638814	-25.541593475838496	NA	Module 15 (turquoise)
AMEX60DD040292	RSPO2	NA	NA	NA	-4.3082957288535715	NA	7.664495003906124	NA	8.005274082969068	5.580304809036486	NA	3.627921943578554	4.034954338921272	NA	NA	Module 5 (black)
AMEX60DD040663	LOC115460466.1	NA	NA	NA	8.29823389177822	-23.775931106962272	-12.05768939034435	21.28240577335437	-11.953217830746082	15.97210157712423	NA	NA	-33.320543555692716	-27.696312106176368	NA	Module 15 (turquoise)
AMEX60DD042139	DDX4.1	NA	NA	NA	27.870319583292915	NA	-43.57763109307044	NA	-45.85669547492987	-26.136765333168757	NA	-27.584031110491484	-41.3454334823661	NA	25.75125931924033	Module 15 (turquoise)
AMEX60DD042140	DDX4.2	NA	NA	NA	24.68647489593137	-19.446240626403533	-49.04818318276403	NA	-51.38721112535227	-26.267380388118298	NA	-26.873961198772157	-45.28402121026107	-10.576852651169547	25.03118172180007	Module 15 (turquoise)
AMEX60DD042141	DDX4.3	NA	NA	NA	24.151052631317764	NA	NA	19.73635269379999	-4.071590342192077	NA	NA	-27.918510137496476	-24.154527883773223	NA	24.435500617335283	Module 15 (turquoise)
AMEX60DD042420	FOXD1.2	NA	NA	NA	-6.618202161215672	NA	7.710661700740914	NA	7.009045290228754	NA	NA	NA	NA	NA	NA	Module 16 (grey)
AMEX60DD043684	AMEX60DD043684	NA	NA	NA	10.84760337490254	-23.41698431612632	-61.079204984696936	-23.862204334271865	-59.39258328773618	-28.24992309854651	NA	NA	-35.72665726181085	-28.118633698696417	NA	Module 15 (turquoise)
AMEX60DD044531	RTL1.74	NA	NA	NA	30.439362687665348	NA	-3.7765840633287806	20.39045858780448	-3.869519933134838	NA	NA	-25.31500574048798	-31.22106643707518	NA	27.439548486017916	Module 15 (turquoise)
AMEX60DD044953	UCP3.1	NA	NA	NA	15.032552068538465	NA	NA	28.343370357209547	NA	NA	-7.854565721845988	-28.33385527218673	-21.849263012134266	NA	19.2121459684169	Module 16 (grey)
AMEX60DD045401	LRP2BP	NA	NA	NA	6.405911385080891	-21.40247110747498	-5.985346281824409	21.288847081405084	-5.745108332755459	18.009660411519057	NA	NA	-28.607122596595364	-24.570930760608302	NA	Module 15 (turquoise)
AMEX60DD045494	AMEX60DD045494	NA	NA	NA	29.623912814274615	NA	-9.482756689844663	15.267803897914948	-5.426854147016724	NA	NA	-24.739906350962695	-27.24932629587578	NA	28.008329825403575	Module 15 (turquoise)
AMEX60DD047245	AMEX60DD047245	NA	NA	NA	-21.87412199174235	NA	22.07987168241554	-9.081495089828854	NA	NA	-25.744812549556155	NA	33.03351667471337	NA	-28.178343075968176	Module 10 (red)
AMEX60DD048030	AMEX60DD048030	NA	NA	NA	32.483403728709774	NA	-9.23006181963112	32.37192496137316	-6.040696299567126	NA	NA	-14.889748285994193	-45.512532635802806	-18.48197836793737	17.243714085371526	Module 15 (turquoise)
AMEX60DD048316	AMEX60DD048316	NA	NA	NA	8.220830635414357	-18.15221688384708	-52.66969819006697	-23.69916617622278	-50.60393887389431	-28.68952838164351	NA	NA	-27.81090652855879	-18.981850933091476	NA	Module 15 (turquoise)
AMEX60DD050868	DPP7.1	NA	NA	NA	9.924025380873784	-15.78485881829014	-49.20644725733787	-20.78555161447028	-47.2123524720749	-28.54485862532109	NA	-6.563097602169706	-27.134795822399173	-14.07134662566358	8.482075241091716	Module 15 (turquoise)
AMEX60DD051247	AMEX60DD051247	NA	NA	NA	-11.583944347866156	NA	-47.142139418199335	-46.85522433776861	-48.166446544603815	-26.894628441729107	NA	17.108345503843495	NA	-5.747011974360868	-17.69493217675087	Module 16 (grey)
AMEX60DD051659	AMEX60DD051659	NA	NA	NA	28.02204809941302	-13.909847580102586	-43.760412149038224	NA	-44.12425459186916	-25.870708270258444	NA	-26.838085759413957	-42.50551919365014	-10.41312251488569	26.68508854757528	Module 7 (blue)
AMEX60DD053068	ASNSD1.1	NA	NA	NA	8.151861001827177	-22.644318060355477	-9.043310847999178	22.253445685358585	-6.796345714710604	16.530507432647134	NA	NA	-34.15418340168706	-26.66900037710052	NA	Module 15 (turquoise)
AMEX60DD053829	AMEX60DD053829	NA	NA	NA	29.51077740581348	NA	-38.69980516833392	NA	-33.4946265373763	-16.38770382434805	NA	-21.511721966142424	-39.84923394930174	NA	26.69422576189455	Module 15 (turquoise)
AMEX60DD054827	AMEX60DD054827	NA	NA	NA	9.579074738118818	-21.14354003291878	-7.637986445994873	22.21527965674646	-6.252142563111987	17.632144495749472	NA	NA	-32.93337578904731	-26.42466669758435	NA	Module 15 (turquoise)
AMEX60DDU001002634	AMEX60DDU001002634	NA	NA	NA	29.60086538035072	NA	NA	40.48367633615204	NA	NA	NA	-21.666674470685965	-42.31362388823192	NA	26.691255689780153	NA
AMEX60DDU001008611	AMEX60DDU001008611	NA	NA	NA	-8.614248867405387	19.41908413133688	NA	-20.4150420170232	NA	-20.561056835398816	NA	NA	29.2076769934509	26.314176580479742	NA	NA
AMEX60DDU001011696	AK8.7	NA	NA	NA	-26.458389632813503	-9.823308820827284	27.26169099845279	10.701413783939849	-3.457312154422977	8.034690669938593	-31.64806609320477	NA	15.922687785563276	-12.345935500091274	-29.582867215056737	Module 15 (turquoise)
AMEX60DDU001011716	SLC6A3.6	NA	NA	NA	-25.26643636217441	NA	NA	NA	NA	NA	NA	NA	NA	NA	NA	NA
AMEX60DDU001013006	AMEX60DDU001013006	NA	NA	NA	12.45839619655781	NA	NA	NA	NA	NA	18.88296683799188	NA	NA	NA	15.858906298972723	NA
AMEX60DDU001022131	LOC108264069.4	NA	NA	NA	13.13247606161168	14.510643286552254	15.828031246512364	13.956548809157818	NA	-14.02306030803721	-13.406650086688687	-28.40071753608513	NA	14.497072785586967	15.32888894894099	Module 16 (grey)
AMEX60DDU001026322	AMEX60DDU001026322	NA	NA	NA	-14.468288942064763	13.833762554187285	24.96819267670514	NA	NA	NA	-24.230568396539525	NA	31.667695721535477	NA	-21.03407335333717	Module 7 (blue)
AMEX60DDU001029113	AMEX60DDU001029113	NA	NA	NA	-30.20257999186887	-11.761374850973096	NA	-23.081622123120223	-36.46164511358661	-21.884001267553803	-29.070335038868247	NA	NA	-5.897439137300823	-28.6701926718137	Module 9 (magenta)
AMEX60DDU001033535	AMEX60DDU001033535	NA	NA	NA	-23.619035766200312	NA	17.371048055565243	-18.425205226129396	NA	NA	-14.466297320708575	NA	34.64342413969212	NA	-18.804693299195097	NA
AMEX60DDU001034099	AMEX60DDU001034099	NA	NA	NA	11.935432157320388	-11.094818919355754	-62.229274907811366	-25.93010151746912	-58.75121393167194	-26.188743029191933	NA	NA	-32.23078398303222	-21.736212724138753	NA	Module 15 (turquoise)
AMEX60DDU001035687	AMEX60DDU001035687	NA	NA	NA	20.584737693777996	NA	NA	NA	NA	NA	12.876942182551252	NA	NA	NA	19.49216477556976	NA
AMEX60DDU001035688	AMEX60DDU001035688	NA	NA	NA	20.584737693777996	NA	NA	NA	NA	NA	12.876942182551252	NA	NA	NA	19.49216477556976	NA
AMEX60DDU001042006	AMEX60DDU001042006	NA	NA	NA	-23.820693140054075	16.405428177242154	26.921014687129603	-14.139906793384148	NA	-18.819433864664692	-30.327742950955844	NA	40.335568480298136	14.0335187173814	-24.81624758027899	Module 15 (turquoise)
5000_5500_cluster_1407:Chromoviridae:Ty3:LTR	5000_5500_cluster_1407:Gypsy_Chromoviridae_Vclade:LTR	NA	NA	NA	2.92354925653444	NA	-3.6940530326088914	NA	-4.331837557705851	NA	NA	NA	NA	NA	NA	Module 15 (turquoise)
5500_6000_cluster_358:Chromoviridae:Ty3:LTR	5500_6000_cluster_358:Gypsy_Chromoviridae_Vclade:LTR	NA	NA	NA	2.481830927487017	NA	-3.77277646689616	NA	-3.7950551061868376	NA	NA	NA	NA	NA	NA	Module 14 (brown)
5750_6250_cluster_564:Chromoviridae:Ty3:LTR	5750_6250_cluster_564:Gypsy_Chromoviridae_Vclade:LTR	NA	NA	NA	2.076493779007412	NA	NA	NA	-2.926539025018843	-6.187718964625317	NA	-5.4317327634312464	NA	NA	4.688905481909762	Module 14 (brown)
6250_6750_cluster_458:Chromoviridae:Ty3:LTR	6250_6750_cluster_458:Gypsy_Chromoviridae_Vclade:LTR	NA	NA	NA	4.8800700264498	NA	-3.324701989745221	NA	-3.416692755282588	NA	NA	NA	NA	NA	NA	Module 14 (brown)
AMEX60DD008492	AMEX60DD008492	NA	NA	NA	NA	20.667561098464898	NA	-16.46512216269543	NA	-21.941470128227255	NA	NA	17.987197175170227	25.035834612654888	NA	Module 16 (grey)
AMEX60DD016106	RDD4.L.1	NA	NA	NA	NA	23.33594326178591	NA	-18.668605077451954	NA	-23.173719946114772	NA	NA	23.43629692314229	26.459536118537866	NA	Module 16 (grey)
AMEX60DD034099	AMEX60DD034099	NA	NA	NA	NA	18.784070585337776	NA	-15.034092972926883	NA	-18.275124461857743	NA	NA	17.080598398069508	20.788337082667155	NA	Module 16 (grey)
AMEX60DDU001006343	WT1	NA	NA	NA	NA	-17.93456376289465	-45.39352007319773	-28.20792324615022	-50.41391973096745	-28.478713717161316	-2.684606465546838	NA	-16.006706350502917	-19.657304549180612	NA	Module 15 (turquoise)
AMEX60DDU001029750	AMEX60DDU001029750	NA	NA	NA	NA	-18.05195073212224	-27.352807538042544	NA	-9.304822144039688	NA	10.242914781530208	NA	-20.11205296273613	NA	NA	Module 6 (yellow)
AMEX60DD014649	BMP2.1	NA	NA	NA	NA	NA	27.958215000729957	13.64329342916156	NA	NA	-30.97729359455037	-26.477985317756776	NA	NA	NA	Module 15 (turquoise)
AMEX60DD021925	AMEX60DD021925	NA	NA	NA	NA	NA	7.329055391796791	NA	7.313061310085147	4.8400845730085935	NA	NA	NA	NA	NA	Module 5 (black)
AMEX60DD029823	KRT5.4	NA	NA	NA	NA	NA	4.86096093020455	NA	7.386205411542786	NA	NA	5.040968270944543	NA	NA	NA	Module 1 (green)
AMEX60DD033071	APOB.2	NA	NA	NA	NA	NA	-45.419019369451384	-47.43681265579907	-48.615120615633856	-25.18448688521375	NA	17.34248573878008	NA	NA	-19.666578402774324	Module 9 (magenta)
AMEX60DD034344	AMEX60DD034344	NA	NA	NA	NA	NA	-51.95723945174792	NA	NA	NA	21.532532859332026	NA	NA	NA	NA	NA
AMEX60DDU001006648	AMEX60DDU001006648	NA	NA	NA	NA	NA	-22.52183291739712	-22.520057572648103	NA	NA	21.61239194159238	18.35074003987093	NA	NA	NA	NA
6750_7250_cluster_34:Chromoviridae:Ty3:LTR	6750_7250_cluster_34:Gypsy_Chromoviridae_Vclade:LTR	NA	NA	NA	NA	NA	-3.56963611350926	NA	-4.927859089315226	NA	NA	NA	NA	NA	NA	Module 13 (purple)
9500_10000_cluster_33:Epsilon:LTR	9500_10000_cluster_33:Epsilon:LTR	NA	NA	NA	NA	NA	2.405614410534763	NA	2.1683362454856328	NA	NA	NA	2.5986114704035463	NA	NA	Module 4 (pink)
AMEX60DD009095	AMEX60DD009095	NA	NA	NA	NA	NA	NA	15.14817966811151	5.140198605887007	21.5443724736284	NA	NA	NA	NA	NA	Module 16 (grey)
AMEX60DD055330	AMEX60DD055330	NA	NA	NA	NA	NA	NA	27.02762478340373	-21.512324808551085	NA	-32.06637490565933	-27.08499033082674	NA	NA	NA	Module 15 (turquoise)
AMEX60DDU001021395	AMEX60DDU001021395	NA	NA	NA	NA	NA	NA	-11.597065450520086	NA	NA	9.07635139725283	NA	NA	NA	NA	NA
5000_5500_cluster_761:Mag:Ty3:LTR	5000_5500_cluster_761:Gypsy_Mag:LTR	NA	NA	NA	NA	NA	NA	-2.870799093536347	NA	NA	NA	NA	NA	NA	NA	Module 14 (brown)
5500_6000_cluster_1305:Mag:Ty3:LTR	5500_6000_cluster_1305:Gypsy_Mag:LTR	NA	NA	NA	NA	NA	NA	-2.2956791369246323	NA	-2.9940518828566725	NA	NA	NA	NA	NA	Module 14 (brown)
rnd-6_family-3091:PIF-Harbinger:DNA	rnd-6_family-3091:PIF-Harbinger:DNA	NA	NA	NA	NA	NA	NA	-2.657396658922687	NA	NA	NA	NA	NA	NA	NA	Module 14 (brown)
AMEX60DD002328	AMEX60DD002328	NA	NA	NA	NA	NA	NA	NA	-38.82908010836403	NA	-34.493996118494444	-5.63149581711983	NA	NA	NA	Module 7 (blue)
AMEX60DD032439	AMEX60DD032439	NA	NA	NA	NA	NA	NA	NA	-18.74441239317177	NA	-33.16316022678751	-7.309092147959999	NA	NA	NA	Module 15 (turquoise)
AMEX60DD037409	AMEX60DD037409	NA	NA	NA	NA	NA	NA	NA	-10.021212737925598	NA	-33.45631728946713	-6.793785300416862	NA	NA	NA	Module 15 (turquoise)
AMEX60DD044366	AMEX60DD044366	NA	NA	NA	NA	NA	NA	NA	-13.332528514331056	NA	-33.0814779561334	-8.195795243728975	NA	NA	NA	NA
AMEX60DD050076	LOC115468234	NA	NA	NA	NA	NA	NA	NA	-27.485174792351103	NA	-37.73988434986727	-24.744317975161252	NA	NA	NA	Module 7 (blue)
AMEX60DDU001010591	LOC115100572	NA	NA	NA	NA	NA	NA	NA	3.099071811718761	NA	8.466928836763364	NA	NA	NA	NA	Module 1 (green)
10250_10750_cluster_497:Epsilon:LTR	10250_10750_cluster_497:Epsilon:LTR	NA	NA	NA	NA	NA	NA	NA	1.7639399663732964	NA	NA	NA	2.9113700458920793	2.8455136408402377	NA	Module 14 (brown)
4750_5250_cluster_4129:Mag:Ty3:LTR	4750_5250_cluster_4129:Gypsy_Mag:LTR	NA	NA	NA	NA	NA	NA	NA	-3.739044858029169	-3.2821815802157226	NA	-3.901409167945358	NA	NA	NA	Module 14 (brown)
14000_14500_cluster_185:Spuma:LTR	14000_14500_cluster_185:Spuma:LTR	NA	NA	NA	NA	NA	NA	NA	NA	-4.455393407106506	NA	NA	NA	NA	NA	Module 14 (brown)
AMEX60DD006669	AMEX60DD006669	NA	NA	NA	NA	NA	NA	NA	NA	NA	-33.929808609572405	-22.741741818133608	NA	NA	NA	NA
AMEX60DD010095	KRT19.1	NA	NA	NA	NA	NA	NA	NA	NA	NA	8.11498788938314	9.069195165096284	NA	NA	NA	Module 16 (grey)
AMEX60DD044024	ABCG2.7	NA	NA	NA	NA	NA	NA	NA	NA	NA	-33.80239088096035	NA	NA	NA	NA	NA
AMEX60DDU001017016	AMEX60DDU001017016	NA	NA	NA	NA	NA	NA	NA	NA	NA	-32.716954720738926	NA	NA	NA	NA	NA
AMEX60DDU001017951	AMEX60DDU001017951	NA	NA	NA	NA	NA	NA	NA	NA	NA	28.56364308786354	NA	NA	NA	NA	NA
15250_15750_cluster_388:Spuma:LTR	15250_15750_cluster_388:Spuma:LTR	NA	NA	NA	NA	NA	NA	NA	NA	NA	NA	-2.580947462603734	NA	NA	NA	Module 14 (brown)
6250_6750_cluster_1528:Chromoviridae:Ty3:LTR	6250_6750_cluster_1528:Gypsy_Chromoviridae_Vclade:LTR	NA	NA	NA	NA	NA	NA	NA	NA	NA	NA	2.8992704619015903	NA	NA	NA	Module 14 (brown)
6500_7000_cluster_247:Chromoviridae:Ty3:LTR	6500_7000_cluster_247:Gypsy_Chromoviridae_Vclade:LTR	NA	NA	NA	NA	NA	NA	NA	NA	NA	NA	2.5782394221953715	NA	NA	NA	Module 14 (brown)
