# Supplementary material for: Retrotransposon Expression Is Upregulated in Adulthood and Suppressed during Regeneration of the Limb in the Axolotl (Ambystoma mexicanum)
Source: Adv Biol (Weinh). 2025 May 29;9(10):e00502. doi: 10.1002/adbi.202400502 (PMC12517315; doi:10.1002/adbi.202400502)
Supplement: Supplementary file 6 — Supplemental TableS5 [file ADBI-9-e00502-s001.tsv]

Gene/RE symbol	Element biotype	Gene/RE annotation source	Gene/RE ID	Gene/RE genomic coordinates	Samples tested with qPCR	Primer	Primer sequence (5'->3')	Template strand	Primer length	Primer start	Primer stop	Primer Tm	Primer GC%	Primer self comple-mentarity	Primer self 3' comple-mentarity	Product length
ORF2.6	Repeat or transposon	Gene and transcripts	AMEX60DD020567	chr2p:172934195-172942499	subadult blastemas, subadult limbs and adult limbs	Forward	CAAAGCTGGCATGAGCACTG	Plus	20	857	876	60.11	55	4	3	109
ORF2.6	Repeat or transposon	Gene and transcripts	AMEX60DD020567	chr2p:172934195-172942499	subadult blastemas, subadult limbs and adult limbs	Reverse	ACGCATCCTCTGACTGTGTG	Minus	20	965	946	60.04	55	3	1	109
LOC111947684.15	Repeat or transposon	Gene and transcripts	AMEX60DD039476	chr5q:371796305-371801767	subadult blastemas, subadult limbs and adult limbs	Forward	ACTGCTGCGAGGTAACTGAC	Plus	20	4166	4185	60.04	55	4	3	84
LOC111947684.15	Repeat or transposon	Gene and transcripts	AMEX60DD039476	chr5q:371796305-371801767	subadult blastemas, subadult limbs and adult limbs	Reverse	ATTCCTCTGTGGCCTTCGTG	Minus	20	4249	4230	60.04	55	4	0	84
BHLHA9	Protein-coding gene	Gene and transcripts	AMEX60DD054790	chr9q:90802618-90804625	subadult blastemas, subadult limbs and adult limbs	Forward	ACTGATAACGAGGTGGCGTG	Plus	20	1278	1297	60.11	55	3	0	125
BHLHA9	Protein-coding gene	Gene and transcripts	AMEX60DD054790	chr9q:90802618-90804625	subadult blastemas, subadult limbs and adult limbs	Reverse	ACGCCAATATCCAGTGTCCC	Minus	20	1402	1383	59.82	55	4	1	125
PPP1R3A	Protein-coding gene	Gene and transcripts	AMEX60DD006293	chr12p:35237597-35475061	subadult blastemas, subadult limbs and adult limbs	Forward	ACGACGACGCAGAAGAGATT	Plus	20	1045	1064	59.48	50	4	1	143
PPP1R3A	Protein-coding gene	Gene and transcripts	AMEX60DD006293	chr12p:35237597-35475061	subadult blastemas, subadult limbs and adult limbs	Reverse	ATTTAAGCTGCGTTGGTCTGC	Minus	21	1187	1167	59.8	47.62	4	2	143
GAPDH.2	Protein-coding gene	Gene and transcripts	AMEX60DD026859	chr3p:165295364-165305350	subadult blastemas, subadult limbs and adult limbs	Forward	TCCTACGTGTGCTGTCTGTG	Plus	20	1318	1337	59.69	55	4	0	122
GAPDH.2	Protein-coding gene	Gene and transcripts	AMEX60DD026859	chr3p:165295364-165305350	subadult blastemas, subadult limbs and adult limbs	Reverse	CAGTTGCTTCACACAGTGCC	Minus	20	1439	1420	59.97	55	5	1	122
ORF2 (Zhu et al.)	Repeat or transposon	NA	NA	NA	subadult blastemas, subadult limbs and adult limbs	Forward	TCGAGGCCGACACCCA	Plus	16	NA	NA	NA	NA	NA	NA	NA
ORF2 (Zhu et al.)	Repeat or transposon	NA	NA	NA	subadult blastemas, subadult limbs and adult limbs	Reverse	AGACCCGCAGGACCACAATA	Minus	20	NA	NA	NA	NA	NA	NA	NA
